# Supplementary material for: A snapshot of biodiversity protection in Antarctica
Source: Nat Commun. 2019 Feb 26;10:946. doi: 10.1038/s41467-019-08915-6 (PMC6391489; doi:10.1038/s41467-019-08915-6)
Supplement: Supplementary file 5 — Supplementary Data 2 [file 41467_2019_8915_MOESM5_ESM.xlsx]

## Sheet: AntarcticData
Taxon_ID	ASPA_No	ACBR_ID	Protocol_designation	BinaryProt	Biodiversity_designated	KINGDOM	PHYLUM	CLASS	ORDER	FAMILY	GENUS	SPECIES	GENSPEC
797	171	3	C	1	1	Animalia	Chordata	Aves	Charadriiformes	Laridae	Sterna	paradisaea	Sterna paradisaea
809	117	3	C	1	1	Animalia	Chordata	Aves	Charadriiformes	Laridae	Larus	dominicanus	Larus dominicanus
809	0	0	NA	0	NA	Animalia	Chordata	Aves	Charadriiformes	Laridae	Larus	dominicanus	Larus dominicanus
809	0	3	NA	0	NA	Animalia	Chordata	Aves	Charadriiformes	Laridae	Larus	dominicanus	Larus dominicanus
809	134	3	C	1	1	Animalia	Chordata	Aves	Charadriiformes	Laridae	Larus	dominicanus	Larus dominicanus
809	149	3	E	1	1	Animalia	Chordata	Aves	Charadriiformes	Laridae	Larus	dominicanus	Larus dominicanus
809	171	3	C	1	1	Animalia	Chordata	Aves	Charadriiformes	Laridae	Larus	dominicanus	Larus dominicanus
809	133	3	C	1	1	Animalia	Chordata	Aves	Charadriiformes	Laridae	Larus	dominicanus	Larus dominicanus
809	128	3	C	1	1	Animalia	Chordata	Aves	Charadriiformes	Laridae	Larus	dominicanus	Larus dominicanus
809	150	3	C	1	1	Animalia	Chordata	Aves	Charadriiformes	Laridae	Larus	dominicanus	Larus dominicanus
809	139	3	C	1	1	Animalia	Chordata	Aves	Charadriiformes	Laridae	Larus	dominicanus	Larus dominicanus
809	126	3	C	1	1	Animalia	Chordata	Aves	Charadriiformes	Laridae	Larus	dominicanus	Larus dominicanus
809	112	3	B	1	1	Animalia	Chordata	Aves	Charadriiformes	Laridae	Larus	dominicanus	Larus dominicanus
809	132	3	B	1	1	Animalia	Chordata	Aves	Charadriiformes	Laridae	Larus	dominicanus	Larus dominicanus
809	140	3	E	1	1	Animalia	Chordata	Aves	Charadriiformes	Laridae	Larus	dominicanus	Larus dominicanus
809	107	3	C	1	1	Animalia	Chordata	Aves	Charadriiformes	Laridae	Larus	dominicanus	Larus dominicanus
809	113	3	C	1	1	Animalia	Chordata	Aves	Charadriiformes	Laridae	Larus	dominicanus	Larus dominicanus
809	151	3	C	1	1	Animalia	Chordata	Aves	Charadriiformes	Laridae	Larus	dominicanus	Larus dominicanus
809	111	2	C	1	1	Animalia	Chordata	Aves	Charadriiformes	Laridae	Larus	dominicanus	Larus dominicanus
809	129	3	A	1	1	Animalia	Chordata	Aves	Charadriiformes	Laridae	Larus	dominicanus	Larus dominicanus
1030	164	16	C	1	1	Animalia	Chordata	Aves	Procellariiformes	Procellariidae	Thalassoica	antarctica	Thalassoica antarctica
1030	127	7	E	1	1	Animalia	Chordata	Aves	Procellariiformes	Procellariidae	Thalassoica	antarctica	Thalassoica antarctica
1030	171	3	C	1	1	Animalia	Chordata	Aves	Procellariiformes	Procellariidae	Thalassoica	antarctica	Thalassoica antarctica
1030	160	7	C	1	1	Animalia	Chordata	Aves	Procellariiformes	Procellariidae	Thalassoica	antarctica	Thalassoica antarctica
1030	142	6	C	1	1	Animalia	Chordata	Aves	Procellariiformes	Procellariidae	Thalassoica	antarctica	Thalassoica antarctica
1030	103	7	C	1	1	Animalia	Chordata	Aves	Procellariiformes	Procellariidae	Thalassoica	antarctica	Thalassoica antarctica
1030	170	4	C	1	1	Animalia	Chordata	Aves	Procellariiformes	Procellariidae	Thalassoica	antarctica	Thalassoica antarctica
1032	132	3	B	1	1	Animalia	Chordata	Aves	Procellariiformes	Hydrobatidae	Fregetta	tropica	Fregetta tropica
1032	126	3	C	1	1	Animalia	Chordata	Aves	Procellariiformes	Hydrobatidae	Fregetta	tropica	Fregetta tropica
1032	128	3	C	1	1	Animalia	Chordata	Aves	Procellariiformes	Hydrobatidae	Fregetta	tropica	Fregetta tropica
1032	133	3	C	1	1	Animalia	Chordata	Aves	Procellariiformes	Hydrobatidae	Fregetta	tropica	Fregetta tropica
1032	150	3	C	1	1	Animalia	Chordata	Aves	Procellariiformes	Hydrobatidae	Fregetta	tropica	Fregetta tropica
1032	171	3	C	1	1	Animalia	Chordata	Aves	Procellariiformes	Hydrobatidae	Fregetta	tropica	Fregetta tropica
1032	149	3	E	1	1	Animalia	Chordata	Aves	Procellariiformes	Hydrobatidae	Fregetta	tropica	Fregetta tropica
1032	140	3	E	1	1	Animalia	Chordata	Aves	Procellariiformes	Hydrobatidae	Fregetta	tropica	Fregetta tropica
1032	151	3	C	1	1	Animalia	Chordata	Aves	Procellariiformes	Hydrobatidae	Fregetta	tropica	Fregetta tropica
1034	136	7	C	1	1	Animalia	Chordata	Aves	Procellariiformes	Hydrobatidae	Oceanites	oceanicus	Oceanites oceanicus
1034	133	3	C	1	1	Animalia	Chordata	Aves	Procellariiformes	Hydrobatidae	Oceanites	oceanicus	Oceanites oceanicus
1034	103	7	C	1	1	Animalia	Chordata	Aves	Procellariiformes	Hydrobatidae	Oceanites	oceanicus	Oceanites oceanicus
1034	134	3	C	1	1	Animalia	Chordata	Aves	Procellariiformes	Hydrobatidae	Oceanites	oceanicus	Oceanites oceanicus
1034	135	7	C	1	1	Animalia	Chordata	Aves	Procellariiformes	Hydrobatidae	Oceanites	oceanicus	Oceanites oceanicus
1034	132	3	B	1	1	Animalia	Chordata	Aves	Procellariiformes	Hydrobatidae	Oceanites	oceanicus	Oceanites oceanicus
1034	162	13	H	1	0	Animalia	Chordata	Aves	Procellariiformes	Hydrobatidae	Oceanites	oceanicus	Oceanites oceanicus
1034	111	2	C	1	1	Animalia	Chordata	Aves	Procellariiformes	Hydrobatidae	Oceanites	oceanicus	Oceanites oceanicus
1034	112	3	B	1	1	Animalia	Chordata	Aves	Procellariiformes	Hydrobatidae	Oceanites	oceanicus	Oceanites oceanicus
1034	128	3	C	1	1	Animalia	Chordata	Aves	Procellariiformes	Hydrobatidae	Oceanites	oceanicus	Oceanites oceanicus
1034	171	3	C	1	1	Animalia	Chordata	Aves	Procellariiformes	Hydrobatidae	Oceanites	oceanicus	Oceanites oceanicus
1034	127	7	E	1	1	Animalia	Chordata	Aves	Procellariiformes	Hydrobatidae	Oceanites	oceanicus	Oceanites oceanicus
1034	169	7	C	1	1	Animalia	Chordata	Aves	Procellariiformes	Hydrobatidae	Oceanites	oceanicus	Oceanites oceanicus
1034	110	2	B	1	1	Animalia	Chordata	Aves	Procellariiformes	Hydrobatidae	Oceanites	oceanicus	Oceanites oceanicus
1034	164	16	C	1	1	Animalia	Chordata	Aves	Procellariiformes	Hydrobatidae	Oceanites	oceanicus	Oceanites oceanicus
1034	126	3	C	1	1	Animalia	Chordata	Aves	Procellariiformes	Hydrobatidae	Oceanites	oceanicus	Oceanites oceanicus
1034	170	4	C	1	1	Animalia	Chordata	Aves	Procellariiformes	Hydrobatidae	Oceanites	oceanicus	Oceanites oceanicus
1034	151	3	C	1	1	Animalia	Chordata	Aves	Procellariiformes	Hydrobatidae	Oceanites	oceanicus	Oceanites oceanicus
1034	150	3	C	1	1	Animalia	Chordata	Aves	Procellariiformes	Hydrobatidae	Oceanites	oceanicus	Oceanites oceanicus
1034	107	3	C	1	1	Animalia	Chordata	Aves	Procellariiformes	Hydrobatidae	Oceanites	oceanicus	Oceanites oceanicus
1034	143	7	B	1	1	Animalia	Chordata	Aves	Procellariiformes	Hydrobatidae	Oceanites	oceanicus	Oceanites oceanicus
1034	174	7	F	1	0	Animalia	Chordata	Aves	Procellariiformes	Hydrobatidae	Oceanites	oceanicus	Oceanites oceanicus
1034	117	3	C	1	1	Animalia	Chordata	Aves	Procellariiformes	Hydrobatidae	Oceanites	oceanicus	Oceanites oceanicus
1034	160	7	C	1	1	Animalia	Chordata	Aves	Procellariiformes	Hydrobatidae	Oceanites	oceanicus	Oceanites oceanicus
1034	149	3	E	1	1	Animalia	Chordata	Aves	Procellariiformes	Hydrobatidae	Oceanites	oceanicus	Oceanites oceanicus
1034	113	3	C	1	1	Animalia	Chordata	Aves	Procellariiformes	Hydrobatidae	Oceanites	oceanicus	Oceanites oceanicus
1034	129	3	A	1	1	Animalia	Chordata	Aves	Procellariiformes	Hydrobatidae	Oceanites	oceanicus	Oceanites oceanicus
1034	120	13	B	1	1	Animalia	Chordata	Aves	Procellariiformes	Hydrobatidae	Oceanites	oceanicus	Oceanites oceanicus
1045	120	13	B	1	1	Animalia	Chordata	Aves	Procellariiformes	Procellariidae	Pagodroma	nivea	Pagodroma nivea
1045	162	13	H	1	0	Animalia	Chordata	Aves	Procellariiformes	Procellariidae	Pagodroma	nivea	Pagodroma nivea
1045	136	7	C	1	1	Animalia	Chordata	Aves	Procellariiformes	Procellariidae	Pagodroma	nivea	Pagodroma nivea
1045	127	7	E	1	1	Animalia	Chordata	Aves	Procellariiformes	Procellariidae	Pagodroma	nivea	Pagodroma nivea
1045	142	6	C	1	1	Animalia	Chordata	Aves	Procellariiformes	Procellariidae	Pagodroma	nivea	Pagodroma nivea
1045	103	7	C	1	1	Animalia	Chordata	Aves	Procellariiformes	Procellariidae	Pagodroma	nivea	Pagodroma nivea
1045	173	8	C	1	1	Animalia	Chordata	Aves	Procellariiformes	Procellariidae	Pagodroma	nivea	Pagodroma nivea
1045	147	4	F	1	0	Animalia	Chordata	Aves	Procellariiformes	Procellariidae	Pagodroma	nivea	Pagodroma nivea
1045	105	9	C	1	1	Animalia	Chordata	Aves	Procellariiformes	Procellariidae	Pagodroma	nivea	Pagodroma nivea
1045	141	5	B	1	1	Animalia	Chordata	Aves	Procellariiformes	Procellariidae	Pagodroma	nivea	Pagodroma nivea
1045	0	0	NA	0	NA	Animalia	Chordata	Aves	Procellariiformes	Procellariidae	Pagodroma	nivea	Pagodroma nivea
1045	174	7	F	1	0	Animalia	Chordata	Aves	Procellariiformes	Procellariidae	Pagodroma	nivea	Pagodroma nivea
1045	170	4	C	1	1	Animalia	Chordata	Aves	Procellariiformes	Procellariidae	Pagodroma	nivea	Pagodroma nivea
1045	171	3	C	1	1	Animalia	Chordata	Aves	Procellariiformes	Procellariidae	Pagodroma	nivea	Pagodroma nivea
1045	0	6	NA	0	NA	Animalia	Chordata	Aves	Procellariiformes	Procellariidae	Pagodroma	nivea	Pagodroma nivea
1045	164	16	C	1	1	Animalia	Chordata	Aves	Procellariiformes	Procellariidae	Pagodroma	nivea	Pagodroma nivea
1045	110	2	B	1	1	Animalia	Chordata	Aves	Procellariiformes	Procellariidae	Pagodroma	nivea	Pagodroma nivea
1045	160	7	C	1	1	Animalia	Chordata	Aves	Procellariiformes	Procellariidae	Pagodroma	nivea	Pagodroma nivea
1045	111	2	C	1	1	Animalia	Chordata	Aves	Procellariiformes	Procellariidae	Pagodroma	nivea	Pagodroma nivea
1045	143	7	B	1	1	Animalia	Chordata	Aves	Procellariiformes	Procellariidae	Pagodroma	nivea	Pagodroma nivea
1058	103	7	C	1	1	Animalia	Chordata	Aves	Procellariiformes	Procellariidae	Fulmarus	glacialoides	Fulmarus glacialoides
1058	164	16	C	1	1	Animalia	Chordata	Aves	Procellariiformes	Procellariidae	Fulmarus	glacialoides	Fulmarus glacialoides
1058	127	7	E	1	1	Animalia	Chordata	Aves	Procellariiformes	Procellariidae	Fulmarus	glacialoides	Fulmarus glacialoides
1058	171	3	C	1	1	Animalia	Chordata	Aves	Procellariiformes	Procellariidae	Fulmarus	glacialoides	Fulmarus glacialoides
1058	160	7	C	1	1	Animalia	Chordata	Aves	Procellariiformes	Procellariidae	Fulmarus	glacialoides	Fulmarus glacialoides
1058	0	0	NA	0	NA	Animalia	Chordata	Aves	Procellariiformes	Procellariidae	Fulmarus	glacialoides	Fulmarus glacialoides
1060	160	7	C	1	1	Animalia	Chordata	Aves	Procellariiformes	Procellariidae	Macronectes	giganteus	Macronectes giganteus
1060	117	3	C	1	1	Animalia	Chordata	Aves	Procellariiformes	Procellariidae	Macronectes	giganteus	Macronectes giganteus
1060	113	3	C	1	1	Animalia	Chordata	Aves	Procellariiformes	Procellariidae	Macronectes	giganteus	Macronectes giganteus
1060	0	3	NA	0	NA	Animalia	Chordata	Aves	Procellariiformes	Procellariidae	Macronectes	giganteus	Macronectes giganteus
1060	0	0	NA	0	NA	Animalia	Chordata	Aves	Procellariiformes	Procellariidae	Macronectes	giganteus	Macronectes giganteus
1060	128	3	C	1	1	Animalia	Chordata	Aves	Procellariiformes	Procellariidae	Macronectes	giganteus	Macronectes giganteus
1060	150	3	C	1	1	Animalia	Chordata	Aves	Procellariiformes	Procellariidae	Macronectes	giganteus	Macronectes giganteus
1060	134	3	C	1	1	Animalia	Chordata	Aves	Procellariiformes	Procellariidae	Macronectes	giganteus	Macronectes giganteus
1060	171	3	C	1	1	Animalia	Chordata	Aves	Procellariiformes	Procellariidae	Macronectes	giganteus	Macronectes giganteus
1060	111	2	C	1	1	Animalia	Chordata	Aves	Procellariiformes	Procellariidae	Macronectes	giganteus	Macronectes giganteus
1060	132	3	B	1	1	Animalia	Chordata	Aves	Procellariiformes	Procellariidae	Macronectes	giganteus	Macronectes giganteus
1060	133	3	C	1	1	Animalia	Chordata	Aves	Procellariiformes	Procellariidae	Macronectes	giganteus	Macronectes giganteus
1060	106	8	C	1	1	Animalia	Chordata	Aves	Procellariiformes	Procellariidae	Macronectes	giganteus	Macronectes giganteus
1060	126	3	C	1	1	Animalia	Chordata	Aves	Procellariiformes	Procellariidae	Macronectes	giganteus	Macronectes giganteus
1060	120	13	B	1	1	Animalia	Chordata	Aves	Procellariiformes	Procellariidae	Macronectes	giganteus	Macronectes giganteus
1060	112	3	B	1	1	Animalia	Chordata	Aves	Procellariiformes	Procellariidae	Macronectes	giganteus	Macronectes giganteus
1060	167	7	C	1	1	Animalia	Chordata	Aves	Procellariiformes	Procellariidae	Macronectes	giganteus	Macronectes giganteus
1064	109	2	B	1	1	Animalia	Chordata	Aves	Procellariiformes	Procellariidae	Pachyptila	desolata	Pachyptila desolata
1086	0	0	NA	0	NA	Animalia	Chordata	Aves	Sphenisciformes	Spheniscidae	Pygoscelis	adeliae	Pygoscelis adeliae
1086	0	3	NA	0	NA	Animalia	Chordata	Aves	Sphenisciformes	Spheniscidae	Pygoscelis	adeliae	Pygoscelis adeliae
1086	106	8	C	1	1	Animalia	Chordata	Aves	Sphenisciformes	Spheniscidae	Pygoscelis	adeliae	Pygoscelis adeliae
1086	162	13	H	1	0	Animalia	Chordata	Aves	Sphenisciformes	Spheniscidae	Pygoscelis	adeliae	Pygoscelis adeliae
1086	0	1	NA	0	NA	Animalia	Chordata	Aves	Sphenisciformes	Spheniscidae	Pygoscelis	adeliae	Pygoscelis adeliae
1086	0	2	NA	0	NA	Animalia	Chordata	Aves	Sphenisciformes	Spheniscidae	Pygoscelis	adeliae	Pygoscelis adeliae
1086	121	9	C	1	1	Animalia	Chordata	Aves	Sphenisciformes	Spheniscidae	Pygoscelis	adeliae	Pygoscelis adeliae
1086	136	7	C	1	1	Animalia	Chordata	Aves	Sphenisciformes	Spheniscidae	Pygoscelis	adeliae	Pygoscelis adeliae
1086	128	3	C	1	1	Animalia	Chordata	Aves	Sphenisciformes	Spheniscidae	Pygoscelis	adeliae	Pygoscelis adeliae
1086	139	3	C	1	1	Animalia	Chordata	Aves	Sphenisciformes	Spheniscidae	Pygoscelis	adeliae	Pygoscelis adeliae
1086	164	16	C	1	1	Animalia	Chordata	Aves	Sphenisciformes	Spheniscidae	Pygoscelis	adeliae	Pygoscelis adeliae
1086	165	8	A	1	1	Animalia	Chordata	Aves	Sphenisciformes	Spheniscidae	Pygoscelis	adeliae	Pygoscelis adeliae
1086	0	8	NA	0	NA	Animalia	Chordata	Aves	Sphenisciformes	Spheniscidae	Pygoscelis	adeliae	Pygoscelis adeliae
1086	150	3	C	1	1	Animalia	Chordata	Aves	Sphenisciformes	Spheniscidae	Pygoscelis	adeliae	Pygoscelis adeliae
1086	111	2	C	1	1	Animalia	Chordata	Aves	Sphenisciformes	Spheniscidae	Pygoscelis	adeliae	Pygoscelis adeliae
1086	0	7	NA	0	NA	Animalia	Chordata	Aves	Sphenisciformes	Spheniscidae	Pygoscelis	adeliae	Pygoscelis adeliae
1086	0	5	NA	0	NA	Animalia	Chordata	Aves	Sphenisciformes	Spheniscidae	Pygoscelis	adeliae	Pygoscelis adeliae
1086	167	7	C	1	1	Animalia	Chordata	Aves	Sphenisciformes	Spheniscidae	Pygoscelis	adeliae	Pygoscelis adeliae
1086	0	12	NA	0	NA	Animalia	Chordata	Aves	Sphenisciformes	Spheniscidae	Pygoscelis	adeliae	Pygoscelis adeliae
1086	151	3	C	1	1	Animalia	Chordata	Aves	Sphenisciformes	Spheniscidae	Pygoscelis	adeliae	Pygoscelis adeliae
1086	117	3	C	1	1	Animalia	Chordata	Aves	Sphenisciformes	Spheniscidae	Pygoscelis	adeliae	Pygoscelis adeliae
1086	132	3	B	1	1	Animalia	Chordata	Aves	Sphenisciformes	Spheniscidae	Pygoscelis	adeliae	Pygoscelis adeliae
1086	127	7	E	1	1	Animalia	Chordata	Aves	Sphenisciformes	Spheniscidae	Pygoscelis	adeliae	Pygoscelis adeliae
1086	120	13	B	1	1	Animalia	Chordata	Aves	Sphenisciformes	Spheniscidae	Pygoscelis	adeliae	Pygoscelis adeliae
1086	0	13	NA	0	NA	Animalia	Chordata	Aves	Sphenisciformes	Spheniscidae	Pygoscelis	adeliae	Pygoscelis adeliae
1086	124	9	C	1	1	Animalia	Chordata	Aves	Sphenisciformes	Spheniscidae	Pygoscelis	adeliae	Pygoscelis adeliae
1086	160	7	C	1	1	Animalia	Chordata	Aves	Sphenisciformes	Spheniscidae	Pygoscelis	adeliae	Pygoscelis adeliae
1086	107	3	C	1	1	Animalia	Chordata	Aves	Sphenisciformes	Spheniscidae	Pygoscelis	adeliae	Pygoscelis adeliae
1086	103	7	C	1	1	Animalia	Chordata	Aves	Sphenisciformes	Spheniscidae	Pygoscelis	adeliae	Pygoscelis adeliae
1086	115	3	B	1	1	Animalia	Chordata	Aves	Sphenisciformes	Spheniscidae	Pygoscelis	adeliae	Pygoscelis adeliae
1086	170	4	C	1	1	Animalia	Chordata	Aves	Sphenisciformes	Spheniscidae	Pygoscelis	adeliae	Pygoscelis adeliae
1086	0	9	NA	0	NA	Animalia	Chordata	Aves	Sphenisciformes	Spheniscidae	Pygoscelis	adeliae	Pygoscelis adeliae
1086	105	9	C	1	1	Animalia	Chordata	Aves	Sphenisciformes	Spheniscidae	Pygoscelis	adeliae	Pygoscelis adeliae
1086	113	3	C	1	1	Animalia	Chordata	Aves	Sphenisciformes	Spheniscidae	Pygoscelis	adeliae	Pygoscelis adeliae
1086	157	9	H	1	0	Animalia	Chordata	Aves	Sphenisciformes	Spheniscidae	Pygoscelis	adeliae	Pygoscelis adeliae
1086	135	7	C	1	1	Animalia	Chordata	Aves	Sphenisciformes	Spheniscidae	Pygoscelis	adeliae	Pygoscelis adeliae
1086	0	16	NA	0	NA	Animalia	Chordata	Aves	Sphenisciformes	Spheniscidae	Pygoscelis	adeliae	Pygoscelis adeliae
1086	171	3	C	1	1	Animalia	Chordata	Aves	Sphenisciformes	Spheniscidae	Pygoscelis	adeliae	Pygoscelis adeliae
1087	0	0	NA	0	NA	Animalia	Chordata	Aves	Sphenisciformes	Spheniscidae	Pygoscelis	antarctica	Pygoscelis antarctica
1087	0	3	NA	0	NA	Animalia	Chordata	Aves	Sphenisciformes	Spheniscidae	Pygoscelis	antarctica	Pygoscelis antarctica
1087	149	3	E	1	1	Animalia	Chordata	Aves	Sphenisciformes	Spheniscidae	Pygoscelis	antarctica	Pygoscelis antarctica
1087	134	3	C	1	1	Animalia	Chordata	Aves	Sphenisciformes	Spheniscidae	Pygoscelis	antarctica	Pygoscelis antarctica
1087	133	3	C	1	1	Animalia	Chordata	Aves	Sphenisciformes	Spheniscidae	Pygoscelis	antarctica	Pygoscelis antarctica
1087	128	3	C	1	1	Animalia	Chordata	Aves	Sphenisciformes	Spheniscidae	Pygoscelis	antarctica	Pygoscelis antarctica
1087	126	3	C	1	1	Animalia	Chordata	Aves	Sphenisciformes	Spheniscidae	Pygoscelis	antarctica	Pygoscelis antarctica
1087	151	3	C	1	1	Animalia	Chordata	Aves	Sphenisciformes	Spheniscidae	Pygoscelis	antarctica	Pygoscelis antarctica
1087	150	3	C	1	1	Animalia	Chordata	Aves	Sphenisciformes	Spheniscidae	Pygoscelis	antarctica	Pygoscelis antarctica
1087	0	2	NA	0	NA	Animalia	Chordata	Aves	Sphenisciformes	Spheniscidae	Pygoscelis	antarctica	Pygoscelis antarctica
1087	171	3	C	1	1	Animalia	Chordata	Aves	Sphenisciformes	Spheniscidae	Pygoscelis	antarctica	Pygoscelis antarctica
1087	111	2	C	1	1	Animalia	Chordata	Aves	Sphenisciformes	Spheniscidae	Pygoscelis	antarctica	Pygoscelis antarctica
1087	109	2	B	1	1	Animalia	Chordata	Aves	Sphenisciformes	Spheniscidae	Pygoscelis	antarctica	Pygoscelis antarctica
1087	132	3	B	1	1	Animalia	Chordata	Aves	Sphenisciformes	Spheniscidae	Pygoscelis	antarctica	Pygoscelis antarctica
1087	108	3	C	1	1	Animalia	Chordata	Aves	Sphenisciformes	Spheniscidae	Pygoscelis	antarctica	Pygoscelis antarctica
1087	107	3	C	1	1	Animalia	Chordata	Aves	Sphenisciformes	Spheniscidae	Pygoscelis	antarctica	Pygoscelis antarctica
1088	0	3	NA	0	NA	Animalia	Chordata	Aves	Sphenisciformes	Spheniscidae	Pygoscelis	papua	Pygoscelis papua
1088	0	0	NA	0	NA	Animalia	Chordata	Aves	Sphenisciformes	Spheniscidae	Pygoscelis	papua	Pygoscelis papua
1088	128	3	C	1	1	Animalia	Chordata	Aves	Sphenisciformes	Spheniscidae	Pygoscelis	papua	Pygoscelis papua
1088	150	3	C	1	1	Animalia	Chordata	Aves	Sphenisciformes	Spheniscidae	Pygoscelis	papua	Pygoscelis papua
1088	139	3	C	1	1	Animalia	Chordata	Aves	Sphenisciformes	Spheniscidae	Pygoscelis	papua	Pygoscelis papua
1088	171	3	C	1	1	Animalia	Chordata	Aves	Sphenisciformes	Spheniscidae	Pygoscelis	papua	Pygoscelis papua
1088	149	3	E	1	1	Animalia	Chordata	Aves	Sphenisciformes	Spheniscidae	Pygoscelis	papua	Pygoscelis papua
1088	151	3	C	1	1	Animalia	Chordata	Aves	Sphenisciformes	Spheniscidae	Pygoscelis	papua	Pygoscelis papua
1088	132	3	B	1	1	Animalia	Chordata	Aves	Sphenisciformes	Spheniscidae	Pygoscelis	papua	Pygoscelis papua
1088	0	1	NA	0	NA	Animalia	Chordata	Aves	Sphenisciformes	Spheniscidae	Pygoscelis	papua	Pygoscelis papua
1088	133	3	C	1	1	Animalia	Chordata	Aves	Sphenisciformes	Spheniscidae	Pygoscelis	papua	Pygoscelis papua
1088	134	3	C	1	1	Animalia	Chordata	Aves	Sphenisciformes	Spheniscidae	Pygoscelis	papua	Pygoscelis papua
1088	126	3	C	1	1	Animalia	Chordata	Aves	Sphenisciformes	Spheniscidae	Pygoscelis	papua	Pygoscelis papua
1088	111	2	C	1	1	Animalia	Chordata	Aves	Sphenisciformes	Spheniscidae	Pygoscelis	papua	Pygoscelis papua
8155	134	3	C	1	1	Plantae	Magnoliophyta	Liliopsida	Cyperales	Poaceae	Poa	pratensis	Poa pratensis
10151	128	3	C	1	1	Plantae	Magnoliophyta	Liliopsida	Cyperales	Poaceae	Poa	annua	Poa annua
25546	139	3	C	1	1	Animalia	Chordata	Aves	Charadriiformes	Laridae	Sterna	vittata	Sterna vittata
25546	134	3	C	1	1	Animalia	Chordata	Aves	Charadriiformes	Laridae	Sterna	vittata	Sterna vittata
25546	171	3	C	1	1	Animalia	Chordata	Aves	Charadriiformes	Laridae	Sterna	vittata	Sterna vittata
25546	112	3	B	1	1	Animalia	Chordata	Aves	Charadriiformes	Laridae	Sterna	vittata	Sterna vittata
25546	132	3	B	1	1	Animalia	Chordata	Aves	Charadriiformes	Laridae	Sterna	vittata	Sterna vittata
25546	150	3	C	1	1	Animalia	Chordata	Aves	Charadriiformes	Laridae	Sterna	vittata	Sterna vittata
25546	151	3	C	1	1	Animalia	Chordata	Aves	Charadriiformes	Laridae	Sterna	vittata	Sterna vittata
25546	149	3	E	1	1	Animalia	Chordata	Aves	Charadriiformes	Laridae	Sterna	vittata	Sterna vittata
25546	133	3	C	1	1	Animalia	Chordata	Aves	Charadriiformes	Laridae	Sterna	vittata	Sterna vittata
25546	126	3	C	1	1	Animalia	Chordata	Aves	Charadriiformes	Laridae	Sterna	vittata	Sterna vittata
25546	128	3	C	1	1	Animalia	Chordata	Aves	Charadriiformes	Laridae	Sterna	vittata	Sterna vittata
25546	170	4	C	1	1	Animalia	Chordata	Aves	Charadriiformes	Laridae	Sterna	vittata	Sterna vittata
25546	113	3	C	1	1	Animalia	Chordata	Aves	Charadriiformes	Laridae	Sterna	vittata	Sterna vittata
25551	0	0	NA	0	NA	Animalia	Chordata	Aves	Sphenisciformes	Spheniscidae	Eudyptes	chrysolophus	Eudyptes chrysolophus
25551	0	3	NA	0	NA	Animalia	Chordata	Aves	Sphenisciformes	Spheniscidae	Eudyptes	chrysolophus	Eudyptes chrysolophus
25551	111	2	C	1	1	Animalia	Chordata	Aves	Sphenisciformes	Spheniscidae	Eudyptes	chrysolophus	Eudyptes chrysolophus
25551	171	3	C	1	1	Animalia	Chordata	Aves	Sphenisciformes	Spheniscidae	Eudyptes	chrysolophus	Eudyptes chrysolophus
59671	165	8	A	1	1	Animalia	Chordata	Aves	Charadriiformes	Laridae	Catharacta	maccormicki	Catharacta maccormicki
59671	128	3	C	1	1	Animalia	Chordata	Aves	Charadriiformes	Laridae	Catharacta	maccormicki	Stercorarius maccormicki
59671	151	3	C	1	1	Animalia	Chordata	Aves	Charadriiformes	Laridae	Catharacta	maccormicki	Catharacta maccormicki
59671	0	0	NA	0	NA	Animalia	Chordata	Aves	Charadriiformes	Laridae	Catharacta	maccormicki	Catharacta maccormicki
59671	171	3	C	1	1	Animalia	Chordata	Aves	Charadriiformes	Laridae	Catharacta	maccormicki	Stercorarius maccormicki
59671	136	7	C	1	1	Animalia	Chordata	Aves	Charadriiformes	Laridae	Catharacta	maccormicki	Catharacta maccormicki
59671	108	3	C	1	1	Animalia	Chordata	Aves	Charadriiformes	Laridae	Catharacta	maccormicki	Catharacta maccormicki
59671	123	9	G	1	1	Animalia	Chordata	Aves	Charadriiformes	Laridae	Catharacta	maccormicki	Catharacta maccormicki
59671	127	7	E	1	1	Animalia	Chordata	Aves	Charadriiformes	Laridae	Catharacta	maccormicki	Catharacta maccormicki
59671	134	3	C	1	1	Animalia	Chordata	Aves	Charadriiformes	Laridae	Catharacta	maccormicki	Catharacta maccormicki
59671	124	9	C	1	1	Animalia	Chordata	Aves	Charadriiformes	Laridae	Catharacta	maccormicki	Stercorarius maccormicki
59671	103	7	C	1	1	Animalia	Chordata	Aves	Charadriiformes	Laridae	Catharacta	maccormicki	Catharacta maccormicki
59671	162	13	H	1	0	Animalia	Chordata	Aves	Charadriiformes	Laridae	Catharacta	maccormicki	Catharacta maccormicki
59671	154	9	C	1	1	Animalia	Chordata	Aves	Charadriiformes	Laridae	Catharacta	maccormicki	Catharacta maccormicki
59671	105	9	C	1	1	Animalia	Chordata	Aves	Charadriiformes	Laridae	Catharacta	maccormicki	Catharacta maccormicki
59671	139	3	C	1	1	Animalia	Chordata	Aves	Charadriiformes	Laridae	Catharacta	maccormicki	Stercorarius maccormicki
59671	129	3	A	1	1	Animalia	Chordata	Aves	Charadriiformes	Laridae	Catharacta	maccormicki	Catharacta maccormicki
59671	164	16	C	1	1	Animalia	Chordata	Aves	Charadriiformes	Laridae	Catharacta	maccormicki	Catharacta maccormicki
59671	120	13	B	1	1	Animalia	Chordata	Aves	Charadriiformes	Laridae	Catharacta	maccormicki	Catharacta maccormicki
59671	142	6	C	1	1	Animalia	Chordata	Aves	Charadriiformes	Laridae	Catharacta	maccormicki	Catharacta maccormicki
59671	143	7	B	1	1	Animalia	Chordata	Aves	Charadriiformes	Laridae	Catharacta	maccormicki	Catharacta maccormicki
59671	170	4	C	1	1	Animalia	Chordata	Aves	Charadriiformes	Laridae	Catharacta	maccormicki	Catharacta maccormicki
59671	173	8	C	1	1	Animalia	Chordata	Aves	Charadriiformes	Laridae	Catharacta	maccormicki	Catharacta maccormicki
59671	150	3	C	1	1	Animalia	Chordata	Aves	Charadriiformes	Laridae	Catharacta	maccormicki	Catharacta maccormicki
59671	115	3	B	1	1	Animalia	Chordata	Aves	Charadriiformes	Laridae	Catharacta	maccormicki	Catharacta maccormicki
59671	106	8	C	1	1	Animalia	Chordata	Aves	Charadriiformes	Laridae	Catharacta	maccormicki	Catharacta maccormicki
59671	141	5	B	1	1	Animalia	Chordata	Aves	Charadriiformes	Laridae	Catharacta	maccormicki	Catharacta maccormicki
59671	149	3	E	1	1	Animalia	Chordata	Aves	Charadriiformes	Laridae	Catharacta	maccormicki	Catharacta maccormicki
59671	117	3	C	1	1	Animalia	Chordata	Aves	Charadriiformes	Laridae	Catharacta	maccormicki	Catharacta maccormicki
59671	147	4	F	1	0	Animalia	Chordata	Aves	Charadriiformes	Laridae	Catharacta	maccormicki	Catharacta maccormicki
59671	133	3	C	1	1	Animalia	Chordata	Aves	Charadriiformes	Laridae	Catharacta	maccormicki	Catharacta maccormicki
59671	155	9	H	1	0	Animalia	Chordata	Aves	Charadriiformes	Laridae	Catharacta	maccormicki	Catharacta maccormicki
59671	160	7	C	1	1	Animalia	Chordata	Aves	Charadriiformes	Laridae	Catharacta	maccormicki	Catharacta maccormicki
59671	121	9	C	1	1	Animalia	Chordata	Aves	Charadriiformes	Laridae	Catharacta	maccormicki	Stercorarius maccormicki
59671	174	7	F	1	0	Animalia	Chordata	Aves	Charadriiformes	Laridae	Catharacta	maccormicki	Catharacta maccormicki
59671	169	7	C	1	1	Animalia	Chordata	Aves	Charadriiformes	Laridae	Catharacta	maccormicki	Catharacta maccormicki
59671	116	9	C	1	1	Animalia	Chordata	Aves	Charadriiformes	Laridae	Catharacta	maccormicki	Catharacta maccormicki
59671	167	7	C	1	1	Animalia	Chordata	Aves	Charadriiformes	Laridae	Catharacta	maccormicki	Catharacta maccormicki
59671	113	3	C	1	1	Animalia	Chordata	Aves	Charadriiformes	Laridae	Catharacta	maccormicki	Stercorarius maccormicki
66972	0	0	NA	0	NA	Animalia	Chordata	Aves	Procellariiformes	Procellariidae	Daption	capense	Daption capense
66972	160	7	C	1	1	Animalia	Chordata	Aves	Procellariiformes	Procellariidae	Daption	capense	Daption capense
66972	120	13	B	1	1	Animalia	Chordata	Aves	Procellariiformes	Procellariidae	Daption	capense	Daption capense
66972	103	7	C	1	1	Animalia	Chordata	Aves	Procellariiformes	Procellariidae	Daption	capense	Daption capense
66972	126	3	C	1	1	Animalia	Chordata	Aves	Procellariiformes	Procellariidae	Daption	capense	Daption capense
66972	134	3	C	1	1	Animalia	Chordata	Aves	Procellariiformes	Procellariidae	Daption	capense	Daption capense
66972	0	2	NA	0	NA	Animalia	Chordata	Aves	Procellariiformes	Procellariidae	Daption	capense	Daption capense
66972	110	2	B	1	1	Animalia	Chordata	Aves	Procellariiformes	Procellariidae	Daption	capense	Daption capense
66972	150	3	C	1	1	Animalia	Chordata	Aves	Procellariiformes	Procellariidae	Daption	capense	Daption capense
66972	128	3	C	1	1	Animalia	Chordata	Aves	Procellariiformes	Procellariidae	Daption	capense	Daption capense
66972	111	2	C	1	1	Animalia	Chordata	Aves	Procellariiformes	Procellariidae	Daption	capense	Daption capense
66972	149	3	E	1	1	Animalia	Chordata	Aves	Procellariiformes	Procellariidae	Daption	capense	Daption capense
66972	127	7	E	1	1	Animalia	Chordata	Aves	Procellariiformes	Procellariidae	Daption	capense	Daption capense
66972	167	7	C	1	1	Animalia	Chordata	Aves	Procellariiformes	Procellariidae	Daption	capense	Daption capense
66972	151	3	C	1	1	Animalia	Chordata	Aves	Procellariiformes	Procellariidae	Daption	capense	Daption capense
66972	109	2	B	1	1	Animalia	Chordata	Aves	Procellariiformes	Procellariidae	Daption	capense	Daption capense
66972	133	3	C	1	1	Animalia	Chordata	Aves	Procellariiformes	Procellariidae	Daption	capense	Daption capense
66972	164	16	C	1	1	Animalia	Chordata	Aves	Procellariiformes	Procellariidae	Daption	capense	Daption capense
66972	171	3	C	1	1	Animalia	Chordata	Aves	Procellariiformes	Procellariidae	Daption	capense	Daption capense
100000	107	3	C	1	1	Animalia	Chordata	Aves	Sphenisciformes	Spheniscidae	Aptenodytes	forsteri	Aptenodytes forsteri
100000	0	0	NA	0	NA	Animalia	Chordata	Aves	Sphenisciformes	Spheniscidae	Aptenodytes	forsteri	Aptenodytes forsteri
100000	173	8	C	1	1	Animalia	Chordata	Aves	Sphenisciformes	Spheniscidae	Aptenodytes	forsteri	Aptenodytes forsteri
100000	0	9	NA	0	NA	Animalia	Chordata	Aves	Sphenisciformes	Spheniscidae	Aptenodytes	forsteri	Aptenodytes forsteri
100000	124	9	C	1	1	Animalia	Chordata	Aves	Sphenisciformes	Spheniscidae	Aptenodytes	forsteri	Aptenodytes forsteri
100000	127	7	E	1	1	Animalia	Chordata	Aves	Sphenisciformes	Spheniscidae	Aptenodytes	forsteri	Aptenodytes forsteri
100000	169	7	C	1	1	Animalia	Chordata	Aves	Sphenisciformes	Spheniscidae	Aptenodytes	forsteri	Aptenodytes forsteri
100000	120	13	B	1	1	Animalia	Chordata	Aves	Sphenisciformes	Spheniscidae	Aptenodytes	forsteri	Aptenodytes forsteri
100000	105	9	C	1	1	Animalia	Chordata	Aves	Sphenisciformes	Spheniscidae	Aptenodytes	forsteri	Aptenodytes forsteri
100001	0	0	NA	0	NA	Animalia	Chordata	Aves	Pelecaniformes	Phalacrocoracidae	Phalacrocorax	atriceps	Phalacrocorax atriceps
100001	0	3	NA	0	NA	Animalia	Chordata	Aves	Pelecaniformes	Phalacrocoracidae	Phalacrocorax	atriceps	Phalacrocorax atriceps
100001	171	3	C	1	1	Animalia	Chordata	Aves	Pelecaniformes	Phalacrocoracidae	Phalacrocorax	atriceps	Phalacrocorax atriceps
100001	117	3	C	1	1	Animalia	Chordata	Aves	Pelecaniformes	Phalacrocoracidae	Phalacrocorax	atriceps	Phalacrocorax atriceps
100001	133	3	C	1	1	Animalia	Chordata	Aves	Pelecaniformes	Phalacrocoracidae	Phalacrocorax	atriceps	Phalacrocorax atriceps
100001	115	3	B	1	1	Animalia	Chordata	Aves	Pelecaniformes	Phalacrocoracidae	Phalacrocorax	atriceps	Phalacrocorax atriceps
100001	111	2	C	1	1	Animalia	Chordata	Aves	Pelecaniformes	Phalacrocoracidae	Phalacrocorax	atriceps	Phalacrocorax atriceps
100001	134	3	C	1	1	Animalia	Chordata	Aves	Pelecaniformes	Phalacrocoracidae	Phalacrocorax	atriceps	Phalacrocorax atriceps
100001	107	3	C	1	1	Animalia	Chordata	Aves	Pelecaniformes	Phalacrocoracidae	Phalacrocorax	atriceps	Phalacrocorax atriceps
100001	108	3	C	1	1	Animalia	Chordata	Aves	Pelecaniformes	Phalacrocoracidae	Phalacrocorax	atriceps	Phalacrocorax atriceps
100001	126	3	C	1	1	Animalia	Chordata	Aves	Pelecaniformes	Phalacrocoracidae	Phalacrocorax	atriceps	Phalacrocorax atriceps
100117	0	0	NA	0	NA	Plantae	Bryophyta	Bryopsida	Grimmiales	Grimmiaceae	Grimmia	lawiana	Grimmia lawiana
100117	0	5	NA	0	NA	Plantae	Bryophyta	Bryopsida	Grimmiales	Grimmiaceae	Grimmia	lawiana	Grimmia lawiana
100117	0	7	NA	0	NA	Plantae	Bryophyta	Bryopsida	Grimmiales	Grimmiaceae	Grimmia	lawiana	Grimmia lawiana
100117	0	16	NA	0	NA	Plantae	Bryophyta	Bryopsida	Grimmiales	Grimmiaceae	Grimmia	lawiana	Grimmia lawiana
100117	141	5	B	1	1	Plantae	Bryophyta	Bryopsida	Grimmiales	Grimmiaceae	Grimmia	lawiana	Grimmia lawiana
100117	0	6	NA	0	NA	Plantae	Bryophyta	Bryopsida	Grimmiales	Grimmiaceae	Grimmia	lawiana	Grimmia lawiana
100117	0	8	NA	0	NA	Plantae	Bryophyta	Bryopsida	Grimmiales	Grimmiaceae	Grimmia	lawiana	Grimmia lawiana
100117	164	16	C	1	1	Plantae	Bryophyta	Bryopsida	Grimmiales	Grimmiaceae	Grimmia	lawiana	Grimmia lawiana
100117	174	7	F	1	0	Plantae	Bryophyta	Bryopsida	Grimmiales	Grimmiaceae	Grimmia	lawiana	Grimmia lawiana
100119	0	7	NA	0	NA	Plantae	Bryophyta	Bryopsida	Grimmiales	Grimmiaceae	Grimmia	trichophylla	Grimmia trichophylla
100148	0	5	NA	0	NA	Plantae	Bryophyta	Bryopsida	Bryales	Bryaceae	Bryum	argenteum	Bryum argenteum
100148	0	9	NA	0	NA	Plantae	Bryophyta	Bryopsida	Bryales	Bryaceae	Bryum	argenteum	Bryum argenteum
100148	0	3	NA	0	NA	Plantae	Bryophyta	Bryopsida	Bryales	Bryaceae	Bryum	argenteum	Bryum argenteum
100148	0	2	NA	0	NA	Plantae	Bryophyta	Bryopsida	Bryales	Bryaceae	Bryum	argenteum	Bryum argenteum
100148	0	0	NA	0	NA	Plantae	Bryophyta	Bryopsida	Bryales	Bryaceae	Bryum	argenteum	Bryum argenteum
100148	0	8	NA	0	NA	Plantae	Bryophyta	Bryopsida	Bryales	Bryaceae	Bryum	argenteum	Bryum argenteum
100148	0	4	NA	0	NA	Plantae	Bryophyta	Bryopsida	Bryales	Bryaceae	Bryum	argenteum	Bryum argenteum
100148	131	9	C	1	1	Plantae	Bryophyta	Bryopsida	Bryales	Bryaceae	Bryum	argenteum	Bryum argenteum
100148	141	5	B	1	1	Plantae	Bryophyta	Bryopsida	Bryales	Bryaceae	Bryum	argenteum	Bryum argenteum
100148	165	8	A	1	1	Plantae	Bryophyta	Bryopsida	Bryales	Bryaceae	Bryum	argenteum	Bryum argenteum
100148	154	9	C	1	1	Plantae	Bryophyta	Bryopsida	Bryales	Bryaceae	Bryum	argenteum	Bryum argenteum
100148	154	9	C	1	1	Plantae	Bryophyta	Bryopsida	Bryales	Bryaceae	Bryum	argenteum	Bryum argenteum var. muticum
100148	171	3	C	1	1	Plantae	Bryophyta	Bryopsida	Bryales	Bryaceae	Bryum	argenteum	Bryum argenteum
100148	148	1	F	1	0	Plantae	Bryophyta	Bryopsida	Bryales	Bryaceae	Bryum	argenteum	Bryum argenteum
100148	147	4	F	1	0	Plantae	Bryophyta	Bryopsida	Bryales	Bryaceae	Bryum	argenteum	Bryum argenteum
100148	105	9	C	1	1	Plantae	Bryophyta	Bryopsida	Bryales	Bryaceae	Bryum	argenteum	Bryum argenteum
100148	106	8	C	1	1	Plantae	Bryophyta	Bryopsida	Bryales	Bryaceae	Bryum	argenteum	Bryum argenteum
100148	0	1	NA	0	NA	Plantae	Bryophyta	Bryopsida	Bryales	Bryaceae	Bryum	argenteum	Bryum argenteum
100148	0	12	NA	0	NA	Plantae	Bryophyta	Bryopsida	Bryales	Bryaceae	Bryum	argenteum	Bryum argenteum
100148	122	9	I	1	0	Plantae	Bryophyta	Bryopsida	Bryales	Bryaceae	Bryum	argenteum	Bryum argenteum
100148	117	3	C	1	1	Plantae	Bryophyta	Bryopsida	Bryales	Bryaceae	Bryum	argenteum	Bryum argenteum
100148	140	3	E	1	1	Plantae	Bryophyta	Bryopsida	Bryales	Bryaceae	Bryum	argenteum	Bryum argenteum
100157	0	5	NA	0	NA	Plantae	Bryophyta	Bryopsida	Bryales	Bryaceae	Bryum	pseudotriquetrum	Bryum pseudotriquetrum
100157	0	3	NA	0	NA	Plantae	Bryophyta	Bryopsida	Bryales	Bryaceae	Bryum	pseudotriquetrum	Bryum pseudotriquetrum
100157	0	7	NA	0	NA	Plantae	Bryophyta	Bryopsida	Bryales	Bryaceae	Bryum	pseudotriquetrum	Bryum pseudotriquetrum
100157	0	0	NA	0	NA	Plantae	Bryophyta	Bryopsida	Bryales	Bryaceae	Bryum	pseudotriquetrum	Bryum pseudotriquetrum
100157	141	5	B	1	1	Plantae	Bryophyta	Bryopsida	Bryales	Bryaceae	Bryum	pseudotriquetrum	Bryum pseudotriquetrum
100157	136	7	C	1	1	Plantae	Bryophyta	Bryopsida	Bryales	Bryaceae	Bryum	pseudotriquetrum	Bryum pseudotriquetrum
100157	0	6	NA	0	NA	Plantae	Bryophyta	Bryopsida	Bryales	Bryaceae	Bryum	pseudotriquetrum	Bryum pseudotriquetrum
100157	0	8	NA	0	NA	Plantae	Bryophyta	Bryopsida	Bryales	Bryaceae	Bryum	pseudotriquetrum	Bryum pseudotriquetrum
100157	0	2	NA	0	NA	Plantae	Bryophyta	Bryopsida	Bryales	Bryaceae	Bryum	pseudotriquetrum	Bryum pseudotriquetrum
100157	0	3	NA	0	NA	Plantae	Bryophyta	Bryopsida	Bryales	Bryaceae	Bryum	pseudotriquetrum	Bryum algens
100157	174	7	F	1	0	Plantae	Bryophyta	Bryopsida	Bryales	Bryaceae	Bryum	pseudotriquetrum	Bryum pseudotriquetrum
100157	0	1	NA	0	NA	Plantae	Bryophyta	Bryopsida	Bryales	Bryaceae	Bryum	pseudotriquetrum	Bryum pseudotriquetrum
100157	0	4	NA	0	NA	Plantae	Bryophyta	Bryopsida	Bryales	Bryaceae	Bryum	pseudotriquetrum	Bryum pseudotriquetrum
100157	165	8	A	1	1	Plantae	Bryophyta	Bryopsida	Bryales	Bryaceae	Bryum	pseudotriquetrum	Bryum pseudotriquetrum
100157	0	0	NA	0	NA	Plantae	Bryophyta	Bryopsida	Bryales	Bryaceae	Bryum	pseudotriquetrum	Bryum algens
100157	150	3	C	1	1	Plantae	Bryophyta	Bryopsida	Bryales	Bryaceae	Bryum	pseudotriquetrum	Bryum algens
100157	0	16	NA	0	NA	Plantae	Bryophyta	Bryopsida	Bryales	Bryaceae	Bryum	pseudotriquetrum	Bryum pseudotriquetrum
100157	147	4	F	1	0	Plantae	Bryophyta	Bryopsida	Bryales	Bryaceae	Bryum	pseudotriquetrum	Bryum pseudotriquetrum
100157	0	5	NA	0	NA	Plantae	Bryophyta	Bryopsida	Bryales	Bryaceae	Bryum	pseudotriquetrum	Bryum algens
100157	126	3	C	1	1	Plantae	Bryophyta	Bryopsida	Bryales	Bryaceae	Bryum	pseudotriquetrum	Bryum pseudotriquetrum
100157	116	9	C	1	1	Plantae	Bryophyta	Bryopsida	Bryales	Bryaceae	Bryum	pseudotriquetrum	Bryum pseudotriquetrum
100157	128	3	C	1	1	Plantae	Bryophyta	Bryopsida	Bryales	Bryaceae	Bryum	pseudotriquetrum	Bryum pseudotriquetrum
100157	140	3	E	1	1	Plantae	Bryophyta	Bryopsida	Bryales	Bryaceae	Bryum	pseudotriquetrum	Bryum pseudotriquetrum
100157	0	8	NA	0	NA	Plantae	Bryophyta	Bryopsida	Bryales	Bryaceae	Bryum	pseudotriquetrum	Bryum algens
100157	0	9	NA	0	NA	Plantae	Bryophyta	Bryopsida	Bryales	Bryaceae	Bryum	pseudotriquetrum	Bryum pseudotriquetrum
100157	131	9	C	1	1	Plantae	Bryophyta	Bryopsida	Bryales	Bryaceae	Bryum	pseudotriquetrum	Bryum pseudotriquetrum
100157	112	3	B	1	1	Plantae	Bryophyta	Bryopsida	Bryales	Bryaceae	Bryum	pseudotriquetrum	Bryum algens
100157	103	7	C	1	1	Plantae	Bryophyta	Bryopsida	Bryales	Bryaceae	Bryum	pseudotriquetrum	Bryum pseudotriquetrum
100157	106	8	C	1	1	Plantae	Bryophyta	Bryopsida	Bryales	Bryaceae	Bryum	pseudotriquetrum	Bryum pseudotriquetrum
100157	135	7	C	1	1	Plantae	Bryophyta	Bryopsida	Bryales	Bryaceae	Bryum	pseudotriquetrum	Bryum pseudotriquetrum
100157	164	16	C	1	1	Plantae	Bryophyta	Bryopsida	Bryales	Bryaceae	Bryum	pseudotriquetrum	Bryum pseudotriquetrum
100157	113	3	C	1	1	Plantae	Bryophyta	Bryopsida	Bryales	Bryaceae	Bryum	pseudotriquetrum	Bryum pseudotriquetrum
100157	0	2	NA	0	NA	Plantae	Bryophyta	Bryopsida	Bryales	Bryaceae	Bryum	pseudotriquetrum	Bryum algens
100157	170	4	C	1	1	Plantae	Bryophyta	Bryopsida	Bryales	Bryaceae	Bryum	pseudotriquetrum	Bryum pseudotriquetrum
100157	0	12	NA	0	NA	Plantae	Bryophyta	Bryopsida	Bryales	Bryaceae	Bryum	pseudotriquetrum	Bryum pseudotriquetrum
100157	0	5	NA	0	NA	Plantae	Bryophyta	Bryopsida	Bryales	Bryaceae	Bryum	pseudotriquetrum	Bryum korotkevicziae
100157	0	0	NA	0	NA	Plantae	Bryophyta	Bryopsida	Bryales	Bryaceae	Bryum	pseudotriquetrum	Bryum ongulense
100157	154	9	C	1	1	Plantae	Bryophyta	Bryopsida	Bryales	Bryaceae	Bryum	pseudotriquetrum	Bryum pseudotriquetrum
100157	107	3	C	1	1	Plantae	Bryophyta	Bryopsida	Bryales	Bryaceae	Bryum	pseudotriquetrum	Bryum algens
100157	0	7	NA	0	NA	Plantae	Bryophyta	Bryopsida	Bryales	Bryaceae	Bryum	pseudotriquetrum	Bryum algens
100157	0	7	NA	0	NA	Plantae	Bryophyta	Bryopsida	Bryales	Bryaceae	Bryum	pseudotriquetrum	Bryum korotkevicziae
100157	117	3	C	1	1	Plantae	Bryophyta	Bryopsida	Bryales	Bryaceae	Bryum	pseudotriquetrum	Bryum pseudotriquetrum
100157	107	3	C	1	1	Plantae	Bryophyta	Bryopsida	Bryales	Bryaceae	Bryum	pseudotriquetrum	Bryum pseudotriquetrum
100157	115	3	B	1	1	Plantae	Bryophyta	Bryopsida	Bryales	Bryaceae	Bryum	pseudotriquetrum	Bryum pseudotriquetrum
100157	139	3	C	1	1	Plantae	Bryophyta	Bryopsida	Bryales	Bryaceae	Bryum	pseudotriquetrum	Bryum pseudotriquetrum
100157	171	3	C	1	1	Plantae	Bryophyta	Bryopsida	Bryales	Bryaceae	Bryum	pseudotriquetrum	Bryum pseudotriquetrum
100157	112	3	B	1	1	Plantae	Bryophyta	Bryopsida	Bryales	Bryaceae	Bryum	pseudotriquetrum	Bryum pseudotriquetrum
100157	160	7	C	1	1	Plantae	Bryophyta	Bryopsida	Bryales	Bryaceae	Bryum	pseudotriquetrum	Bryum pseudotriquetrum
100158	106	8	C	1	1	Plantae	Bryophyta	Bryopsida	Bryales	Bryaceae	Bryum	subrotundifolium	Bryum subrotundifolium
100158	0	8	NA	0	NA	Plantae	Bryophyta	Bryopsida	Bryales	Bryaceae	Bryum	subrotundifolium	Bryum subrotundifolium
100158	140	3	E	1	1	Plantae	Bryophyta	Bryopsida	Bryales	Bryaceae	Bryum	subrotundifolium	Bryum subrotundifolium
100158	165	8	A	1	1	Plantae	Bryophyta	Bryopsida	Bryales	Bryaceae	Bryum	subrotundifolium	Bryum subrotundifolium
100158	0	3	NA	0	NA	Plantae	Bryophyta	Bryopsida	Bryales	Bryaceae	Bryum	subrotundifolium	Bryum subrotundifolium
100158	0	1	NA	0	NA	Plantae	Bryophyta	Bryopsida	Bryales	Bryaceae	Bryum	subrotundifolium	Bryum subrotundifolium
100158	0	9	NA	0	NA	Plantae	Bryophyta	Bryopsida	Bryales	Bryaceae	Bryum	subrotundifolium	Bryum subrotundifolium
100158	0	4	NA	0	NA	Plantae	Bryophyta	Bryopsida	Bryales	Bryaceae	Bryum	subrotundifolium	Bryum subrotundifolium
100158	0	0	NA	0	NA	Plantae	Bryophyta	Bryopsida	Bryales	Bryaceae	Bryum	subrotundifolium	Bryum subrotundifolium
100158	0	7	NA	0	NA	Plantae	Bryophyta	Bryopsida	Bryales	Bryaceae	Bryum	subrotundifolium	Bryum subrotundifolium
100158	116	9	C	1	1	Plantae	Bryophyta	Bryopsida	Bryales	Bryaceae	Bryum	subrotundifolium	Bryum subrotundifolium
100158	134	3	C	1	1	Plantae	Bryophyta	Bryopsida	Bryales	Bryaceae	Bryum	subrotundifolium	Bryum subrotundifolium
100158	122	9	I	1	0	Plantae	Bryophyta	Bryopsida	Bryales	Bryaceae	Bryum	subrotundifolium	Bryum subrotundifolium
100158	154	9	C	1	1	Plantae	Bryophyta	Bryopsida	Bryales	Bryaceae	Bryum	subrotundifolium	Bryum subrotundifolium
100163	0	7	NA	0	NA	Plantae	Bryophyta	Jungermanniopsida	Jungermanniales	Cephaloziellaceae	Cephaloziella	exiliflora	Cephaloziella exiliflora
100163	136	7	C	1	1	Plantae	Bryophyta	Jungermanniopsida	Jungermanniales	Cephaloziellaceae	Cephaloziella	exiliflora	Cephaloziella exiliflora
100163	0	0	NA	0	NA	Plantae	Bryophyta	Jungermanniopsida	Jungermanniales	Cephaloziellaceae	Cephaloziella	exiliflora	Cephaloziella exiliflora
100163	147	4	F	1	0	Plantae	Bryophyta	Jungermanniopsida	Jungermanniales	Cephaloziellaceae	Cephaloziella	exiliflora	Cephaloziella exiliflora
100163	165	8	A	1	1	Plantae	Bryophyta	Jungermanniopsida	Jungermanniales	Cephaloziellaceae	Cephaloziella	exiliflora	Cephaloziella exiliflora
100163	0	16	NA	0	NA	Plantae	Bryophyta	Jungermanniopsida	Jungermanniales	Cephaloziellaceae	Cephaloziella	exiliflora	Cephaloziella exiliflora
100163	154	9	C	1	1	Plantae	Bryophyta	Jungermanniopsida	Jungermanniales	Cephaloziellaceae	Cephaloziella	exiliflora	Cephaloziella exiliflora
100163	0	3	NA	0	NA	Plantae	Bryophyta	Jungermanniopsida	Jungermanniales	Cephaloziellaceae	Cephaloziella	exiliflora	Cephaloziella exiliflora
100163	175	8	C	1	1	Plantae	Bryophyta	Jungermanniopsida	Jungermanniales	Cephaloziellaceae	Cephaloziella	exiliflora	Cephaloziella exiliflora
100163	135	7	C	1	1	Plantae	Bryophyta	Jungermanniopsida	Jungermanniales	Cephaloziellaceae	Cephaloziella	exiliflora	Cephaloziella exiliflora
100163	174	7	F	1	0	Plantae	Bryophyta	Jungermanniopsida	Jungermanniales	Cephaloziellaceae	Cephaloziella	exiliflora	Cephaloziella exiliflora
100163	0	8	NA	0	NA	Plantae	Bryophyta	Jungermanniopsida	Jungermanniales	Cephaloziellaceae	Cephaloziella	exiliflora	Cephaloziella exiliflora
100166	0	2	NA	0	NA	Plantae	Bryophyta	Hepaticopsida	Jungermanniales	Cephaloziellaceae	Cephaloziella	varians	Cephaloziella varians
100166	0	0	NA	0	NA	Plantae	Bryophyta	Hepaticopsida	Jungermanniales	Cephaloziellaceae	Cephaloziella	varians	Cephaloziella varians
100166	111	2	C	1	1	Plantae	Bryophyta	Hepaticopsida	Jungermanniales	Cephaloziellaceae	Cephaloziella	varians	Cephaloziella varians
100166	0	3	NA	0	NA	Plantae	Bryophyta	Hepaticopsida	Jungermanniales	Cephaloziellaceae	Cephaloziella	varians	Cephaloziella varians
100166	147	4	F	1	0	Plantae	Bryophyta	Hepaticopsida	Jungermanniales	Cephaloziellaceae	Cephaloziella	varians	Cephaloziella varians
100166	170	4	C	1	1	Plantae	Bryophyta	Hepaticopsida	Jungermanniales	Cephaloziellaceae	Cephaloziella	varians	Cephaloziella varians
100166	0	4	NA	0	NA	Plantae	Bryophyta	Hepaticopsida	Jungermanniales	Cephaloziellaceae	Cephaloziella	varians	Cephaloziella varians
100166	171	3	C	1	1	Plantae	Bryophyta	Hepaticopsida	Jungermanniales	Cephaloziellaceae	Cephaloziella	varians	Cephaloziella varians
100166	126	3	C	1	1	Plantae	Bryophyta	Hepaticopsida	Jungermanniales	Cephaloziellaceae	Cephaloziella	varians	Cephaloziella varians
100166	112	3	B	1	1	Plantae	Bryophyta	Hepaticopsida	Jungermanniales	Cephaloziellaceae	Cephaloziella	varians	Cephaloziella varians
100166	115	3	B	1	1	Plantae	Bryophyta	Hepaticopsida	Jungermanniales	Cephaloziellaceae	Cephaloziella	varians	Cephaloziella varians
100166	113	3	C	1	1	Plantae	Bryophyta	Hepaticopsida	Jungermanniales	Cephaloziellaceae	Cephaloziella	varians	Cephaloziella varians
100166	0	8	NA	0	NA	Plantae	Bryophyta	Hepaticopsida	Jungermanniales	Cephaloziellaceae	Cephaloziella	varians	Cephaloziella varians
100166	108	3	C	1	1	Plantae	Bryophyta	Hepaticopsida	Jungermanniales	Cephaloziellaceae	Cephaloziella	varians	Cephaloziella varians
100166	154	9	C	1	1	Plantae	Bryophyta	Hepaticopsida	Jungermanniales	Cephaloziellaceae	Cephaloziella	varians	Cephaloziella varians
100166	136	7	C	1	1	Plantae	Bryophyta	Hepaticopsida	Jungermanniales	Cephaloziellaceae	Cephaloziella	varians	Cephaloziella varians
100166	128	3	C	1	1	Plantae	Bryophyta	Hepaticopsida	Jungermanniales	Cephaloziellaceae	Cephaloziella	varians	Cephaloziella varians
100166	0	1	NA	0	NA	Plantae	Bryophyta	Hepaticopsida	Jungermanniales	Cephaloziellaceae	Cephaloziella	varians	Cephaloziella varians
100166	110	2	B	1	1	Plantae	Bryophyta	Hepaticopsida	Jungermanniales	Cephaloziellaceae	Cephaloziella	varians	Cephaloziella varians
100166	165	8	A	1	1	Plantae	Bryophyta	Hepaticopsida	Jungermanniales	Cephaloziellaceae	Cephaloziella	varians	Cephaloziella varians
100166	117	3	C	1	1	Plantae	Bryophyta	Hepaticopsida	Jungermanniales	Cephaloziellaceae	Cephaloziella	varians	Cephaloziella varians
100166	140	3	E	1	1	Plantae	Bryophyta	Hepaticopsida	Jungermanniales	Cephaloziellaceae	Cephaloziella	varians	Cephaloziella varians
100166	135	7	C	1	1	Plantae	Bryophyta	Hepaticopsida	Jungermanniales	Cephaloziellaceae	Cephaloziella	varians	Cephaloziella varians
100166	174	7	F	1	0	Plantae	Bryophyta	Hepaticopsida	Jungermanniales	Cephaloziellaceae	Cephaloziella	varians	Cephaloziella varians
100169	0	3	NA	0	NA	Plantae	Bryophyta	Bryopsida	Dicranales	Ditrichaceae	Ceratodon	purpureus	Ceratodon purpureus
100169	0	5	NA	0	NA	Plantae	Bryophyta	Bryopsida	Dicranales	Ditrichaceae	Ceratodon	purpureus	Ceratodon purpureus
100169	0	0	NA	0	NA	Plantae	Bryophyta	Bryopsida	Dicranales	Ditrichaceae	Ceratodon	purpureus	Ceratodon purpureus
100169	0	7	NA	0	NA	Plantae	Bryophyta	Bryopsida	Dicranales	Ditrichaceae	Ceratodon	purpureus	Ceratodon purpureus
100169	136	7	C	1	1	Plantae	Bryophyta	Bryopsida	Dicranales	Ditrichaceae	Ceratodon	purpureus	Ceratodon purpureus
100169	0	3	NA	0	NA	Plantae	Bryophyta	Bryopsida	Dicranales	Ditrichaceae	Ceratodon	purpureus	Ceratodon grossiretis
100169	141	5	B	1	1	Plantae	Bryophyta	Bryopsida	Dicranales	Ditrichaceae	Ceratodon	purpureus	Ceratodon purpureus
100169	0	3	NA	0	NA	Plantae	Bryophyta	Bryopsida	Dicranales	Ditrichaceae	Ceratodon	purpureus	Ceratodon antarcticus
100169	126	3	C	1	1	Plantae	Bryophyta	Bryopsida	Dicranales	Ditrichaceae	Ceratodon	purpureus	Ceratodon purpureus
100169	140	3	E	1	1	Plantae	Bryophyta	Bryopsida	Dicranales	Ditrichaceae	Ceratodon	purpureus	Ceratodon purpureus
100169	0	8	NA	0	NA	Plantae	Bryophyta	Bryopsida	Dicranales	Ditrichaceae	Ceratodon	purpureus	Ceratodon purpureus
100169	0	4	NA	0	NA	Plantae	Bryophyta	Bryopsida	Dicranales	Ditrichaceae	Ceratodon	purpureus	Ceratodon purpureus
100169	0	1	NA	0	NA	Plantae	Bryophyta	Bryopsida	Dicranales	Ditrichaceae	Ceratodon	purpureus	Ceratodon purpureus
100169	154	9	C	1	1	Plantae	Bryophyta	Bryopsida	Dicranales	Ditrichaceae	Ceratodon	purpureus	Ceratodon purpureus
100169	0	2	NA	0	NA	Plantae	Bryophyta	Bryopsida	Dicranales	Ditrichaceae	Ceratodon	purpureus	Ceratodon purpureus
100169	148	1	F	1	0	Plantae	Bryophyta	Bryopsida	Dicranales	Ditrichaceae	Ceratodon	purpureus	Ceratodon purpureus
100169	165	8	A	1	1	Plantae	Bryophyta	Bryopsida	Dicranales	Ditrichaceae	Ceratodon	purpureus	Ceratodon purpureus
100169	111	2	C	1	1	Plantae	Bryophyta	Bryopsida	Dicranales	Ditrichaceae	Ceratodon	purpureus	Ceratodon purpureus
100169	0	15	NA	0	NA	Plantae	Bryophyta	Bryopsida	Dicranales	Ditrichaceae	Ceratodon	purpureus	Ceratodon purpureus
100169	170	4	C	1	1	Plantae	Bryophyta	Bryopsida	Dicranales	Ditrichaceae	Ceratodon	purpureus	Ceratodon purpureus
100169	103	7	C	1	1	Plantae	Bryophyta	Bryopsida	Dicranales	Ditrichaceae	Ceratodon	purpureus	Ceratodon purpureus
100169	128	3	C	1	1	Plantae	Bryophyta	Bryopsida	Dicranales	Ditrichaceae	Ceratodon	purpureus	Ceratodon purpureus
100169	0	9	NA	0	NA	Plantae	Bryophyta	Bryopsida	Dicranales	Ditrichaceae	Ceratodon	purpureus	Ceratodon purpureus
100169	0	6	NA	0	NA	Plantae	Bryophyta	Bryopsida	Dicranales	Ditrichaceae	Ceratodon	purpureus	Ceratodon purpureus
100169	0	1	NA	0	NA	Plantae	Bryophyta	Bryopsida	Dicranales	Ditrichaceae	Ceratodon	purpureus	Ceratodon grossiretis
100169	134	3	C	1	1	Plantae	Bryophyta	Bryopsida	Dicranales	Ditrichaceae	Ceratodon	purpureus	Ceratodon purpureus
100169	147	4	F	1	0	Plantae	Bryophyta	Bryopsida	Dicranales	Ditrichaceae	Ceratodon	purpureus	Ceratodon purpureus
100169	135	7	C	1	1	Plantae	Bryophyta	Bryopsida	Dicranales	Ditrichaceae	Ceratodon	purpureus	Ceratodon purpureus
100169	128	3	C	1	1	Plantae	Bryophyta	Bryopsida	Dicranales	Ditrichaceae	Ceratodon	purpureus	Ceratodon grossiretis
100169	122	9	I	1	0	Plantae	Bryophyta	Bryopsida	Dicranales	Ditrichaceae	Ceratodon	purpureus	Ceratodon purpureus
100169	0	0	NA	0	NA	Plantae	Bryophyta	Bryopsida	Dicranales	Ditrichaceae	Ceratodon	purpureus	Ceratodon grossiretis
100169	0	3	NA	0	NA	Plantae	Bryophyta	Bryopsida	Dicranales	Ditrichaceae	Ceratodon	purpureus	Ceratodon minutifolius
100169	117	3	C	1	1	Plantae	Bryophyta	Bryopsida	Dicranales	Ditrichaceae	Ceratodon	purpureus	Ceratodon purpureus
100169	106	8	C	1	1	Plantae	Bryophyta	Bryopsida	Dicranales	Ditrichaceae	Ceratodon	purpureus	Ceratodon purpureus
100169	107	3	C	1	1	Plantae	Bryophyta	Bryopsida	Dicranales	Ditrichaceae	Ceratodon	purpureus	Ceratodon purpureus
100169	112	3	B	1	1	Plantae	Bryophyta	Bryopsida	Dicranales	Ditrichaceae	Ceratodon	purpureus	Ceratodon purpureus
100169	171	3	C	1	1	Plantae	Bryophyta	Bryopsida	Dicranales	Ditrichaceae	Ceratodon	purpureus	Ceratodon purpureus
100173	0	7	NA	0	NA	Plantae	Bryophyta	Bryopsida	Grimmiales	Grimmiaceae	Grimmia	antarctici	Grimmia antarctici
100173	136	7	C	1	1	Plantae	Bryophyta	Bryopsida	Grimmiales	Grimmiaceae	Grimmia	antarctici	Grimmia antarctici
100173	0	0	NA	0	NA	Plantae	Bryophyta	Bryopsida	Grimmiales	Grimmiaceae	Grimmia	antarctici	Grimmia antarctici
100173	0	9	NA	0	NA	Plantae	Bryophyta	Bryopsida	Grimmiales	Grimmiaceae	Grimmia	antarctici	Grimmia antarctici
100173	135	7	C	1	1	Plantae	Bryophyta	Bryopsida	Grimmiales	Grimmiaceae	Grimmia	antarctici	Grimmia antarctici
100173	0	2	NA	0	NA	Plantae	Bryophyta	Bryopsida	Grimmiales	Grimmiaceae	Grimmia	antarctici	Grimmia antarctici
100173	0	4	NA	0	NA	Plantae	Bryophyta	Bryopsida	Grimmiales	Grimmiaceae	Grimmia	antarctici	Grimmia antarctici
100173	174	7	F	1	0	Plantae	Bryophyta	Bryopsida	Grimmiales	Grimmiaceae	Grimmia	antarctici	Grimmia antarctici
100173	154	9	C	1	1	Plantae	Bryophyta	Bryopsida	Grimmiales	Grimmiaceae	Grimmia	antarctici	Grimmia antarctici
100173	0	8	NA	0	NA	Plantae	Bryophyta	Bryopsida	Grimmiales	Grimmiaceae	Grimmia	antarctici	Grimmia antarctici
100173	0	3	NA	0	NA	Plantae	Bryophyta	Bryopsida	Grimmiales	Grimmiaceae	Grimmia	antarctici	Grimmia antarctici
100173	0	16	NA	0	NA	Plantae	Bryophyta	Bryopsida	Grimmiales	Grimmiaceae	Grimmia	antarctici	Grimmia antarctici
100178	0	8	NA	0	NA	Fungi	Ascomycota	Ascomycetes	Lecanorales	Acarosporaceae	Acarospora	gwynnii	Acarospora gwynnii
100178	0	15	NA	0	NA	Fungi	Ascomycota	Ascomycetes	Lecanorales	Acarosporaceae	Acarospora	gwynnii	Acarospora gwynnii
100178	0	4	NA	0	NA	Fungi	Ascomycota	Ascomycetes	Lecanorales	Acarosporaceae	Acarospora	gwynnii	Acarospora gwynnii
100178	0	9	NA	0	NA	Fungi	Ascomycota	Ascomycetes	Lecanorales	Acarosporaceae	Acarospora	gwynnii	Acarospora gwynnii
100178	0	6	NA	0	NA	Fungi	Ascomycota	Ascomycetes	Lecanorales	Acarosporaceae	Acarospora	gwynnii	Acarospora gwynnii
100178	0	0	NA	0	NA	Fungi	Ascomycota	Ascomycetes	Lecanorales	Acarosporaceae	Acarospora	gwynnii	Acarospora gwynnii
100178	0	7	NA	0	NA	Fungi	Ascomycota	Ascomycetes	Lecanorales	Acarosporaceae	Acarospora	gwynnii	Acarospora gwynnii
100178	0	14	NA	0	NA	Fungi	Ascomycota	Ascomycetes	Lecanorales	Acarosporaceae	Acarospora	gwynnii	Acarospora gwynnii
100178	0	1	NA	0	NA	Fungi	Ascomycota	Ascomycetes	Lecanorales	Acarosporaceae	Acarospora	gwynnii	Acarospora gwynnii
100178	0	10	NA	0	NA	Fungi	Ascomycota	Ascomycetes	Lecanorales	Acarosporaceae	Acarospora	gwynnii	Acarospora gwynnii
100178	0	11	NA	0	NA	Fungi	Ascomycota	Ascomycetes	Lecanorales	Acarosporaceae	Acarospora	gwynnii	Acarospora gwynnii
100178	0	5	NA	0	NA	Fungi	Ascomycota	Ascomycetes	Lecanorales	Acarosporaceae	Acarospora	gwynnii	Acarospora gwynnii
100178	0	16	NA	0	NA	Fungi	Ascomycota	Ascomycetes	Lecanorales	Acarosporaceae	Acarospora	gwynnii	Acarospora gwynnii
100178	0	3	NA	0	NA	Fungi	Ascomycota	Ascomycetes	Lecanorales	Acarosporaceae	Acarospora	gwynnii	Acarospora gwynnii
100178	164	16	C	1	1	Fungi	Ascomycota	Ascomycetes	Lecanorales	Acarosporaceae	Acarospora	gwynnii	Acarospora gwynnii
100178	135	7	C	1	1	Fungi	Ascomycota	Ascomycetes	Lecanorales	Acarosporaceae	Acarospora	gwynnii	Acarospora gwynnii
100178	154	9	C	1	1	Fungi	Ascomycota	Ascomycetes	Lecanorales	Acarosporaceae	Acarospora	gwynnii	Acarospora gwynnii
100178	136	7	C	1	1	Fungi	Ascomycota	Ascomycetes	Lecanorales	Acarosporaceae	Acarospora	gwynnii	Acarospora gwynnii
100178	138	9	C	1	1	Fungi	Ascomycota	Ascomycetes	Lecanorales	Acarosporaceae	Acarospora	gwynnii	Acarospora gwynnii
100178	174	7	F	1	0	Fungi	Ascomycota	Ascomycetes	Lecanorales	Acarosporaceae	Acarospora	gwynnii	Acarospora gwynnii
100178	163	6	E	1	1	Fungi	Ascomycota	Ascomycetes	Lecanorales	Acarosporaceae	Acarospora	gwynnii	Acarospora gwynnii
100178	106	8	C	1	1	Fungi	Ascomycota	Ascomycetes	Lecanorales	Acarosporaceae	Acarospora	gwynnii	Acarospora gwynnii
100178	131	9	C	1	1	Fungi	Ascomycota	Ascomycetes	Lecanorales	Acarosporaceae	Acarospora	gwynnii	Acarospora gwynnii
100192	0	4	NA	0	NA	Plantae	Bryophyta	Bryopsida	Pottiales	Pottiaceae	Aloina	brevirostris	Aloina brevirostris
100192	0	0	NA	0	NA	Plantae	Bryophyta	Bryopsida	Pottiales	Pottiaceae	Aloina	brevirostris	Aloina brevirostris
100192	0	1	NA	0	NA	Plantae	Bryophyta	Bryopsida	Pottiales	Pottiaceae	Aloina	brevirostris	Aloina brevirostris
100227	154	9	C	1	1	Fungi	Ascomycota	Ascomycetes	Lecanorales	Hymeneliaceae	Aspicilia	glacialis	Aspicilia glacialis
100227	0	9	NA	0	NA	Fungi	Ascomycota	Ascomycetes	Lecanorales	Hymeneliaceae	Aspicilia	glacialis	Aspicilia glacialis
100245	126	3	C	1	1	Plantae	Hepatophyta	Jungermanniopsida	Jungermanniales	Jungermanniaceae	Barbilophozia	hatcheri	Barbilophozia hatcheri
100245	0	3	NA	0	NA	Plantae	Hepatophyta	Jungermanniopsida	Jungermanniales	Jungermanniaceae	Barbilophozia	hatcheri	Barbilophozia hatcheri
100245	134	3	C	1	1	Plantae	Hepatophyta	Jungermanniopsida	Jungermanniales	Jungermanniaceae	Barbilophozia	hatcheri	Barbilophozia hatcheri
100245	0	2	NA	0	NA	Plantae	Hepatophyta	Jungermanniopsida	Jungermanniales	Jungermanniaceae	Barbilophozia	hatcheri	Barbilophozia hatcheri
100245	0	0	NA	0	NA	Plantae	Hepatophyta	Jungermanniopsida	Jungermanniales	Jungermanniaceae	Barbilophozia	hatcheri	Barbilophozia hatcheri
100245	128	3	C	1	1	Plantae	Hepatophyta	Jungermanniopsida	Jungermanniales	Jungermanniaceae	Barbilophozia	hatcheri	Barbilophozia hatcheri
100245	111	2	C	1	1	Plantae	Hepatophyta	Jungermanniopsida	Jungermanniales	Jungermanniaceae	Barbilophozia	hatcheri	Barbilophozia hatcheri
100245	171	3	C	1	1	Plantae	Hepatophyta	Jungermanniopsida	Jungermanniales	Jungermanniaceae	Barbilophozia	hatcheri	Barbilophozia hatcheri
100245	112	3	B	1	1	Plantae	Hepatophyta	Jungermanniopsida	Jungermanniales	Jungermanniaceae	Barbilophozia	hatcheri	Barbilophozia hatcheri
100245	108	3	C	1	1	Plantae	Hepatophyta	Jungermanniopsida	Jungermanniales	Jungermanniaceae	Barbilophozia	hatcheri	Barbilophozia hatcheri
100245	115	3	B	1	1	Plantae	Hepatophyta	Jungermanniopsida	Jungermanniales	Jungermanniaceae	Barbilophozia	hatcheri	Barbilophozia hatcheri
100245	113	3	C	1	1	Plantae	Hepatophyta	Jungermanniopsida	Jungermanniales	Jungermanniaceae	Barbilophozia	hatcheri	Barbilophozia hatcheri
100262	0	0	NA	0	NA	Plantae	Bryophyta	Bryopsida	Bryales	Bartramiaceae	Bartramia	patens	Bartramia patens
100262	170	4	C	1	1	Plantae	Bryophyta	Bryopsida	Bryales	Bartramiaceae	Bartramia	patens	Bartramia patens
100262	126	3	C	1	1	Plantae	Bryophyta	Bryopsida	Bryales	Bartramiaceae	Bartramia	patens	Bartramia patens
100262	0	2	NA	0	NA	Plantae	Bryophyta	Bryopsida	Bryales	Bartramiaceae	Bartramia	patens	Bartramia patens
100262	0	3	NA	0	NA	Plantae	Bryophyta	Bryopsida	Bryales	Bartramiaceae	Bartramia	patens	Bartramia patens
100262	140	3	E	1	1	Plantae	Bryophyta	Bryopsida	Bryales	Bartramiaceae	Bartramia	patens	Bartramia patens
100262	134	3	C	1	1	Plantae	Bryophyta	Bryopsida	Bryales	Bartramiaceae	Bartramia	patens	Bartramia patens
100262	0	1	NA	0	NA	Plantae	Bryophyta	Bryopsida	Bryales	Bartramiaceae	Bartramia	patens	Bartramia patens
100262	112	3	B	1	1	Plantae	Bryophyta	Bryopsida	Bryales	Bartramiaceae	Bartramia	patens	Bartramia patens
100262	113	3	C	1	1	Plantae	Bryophyta	Bryopsida	Bryales	Bartramiaceae	Bartramia	patens	Bartramia patens
100262	115	3	B	1	1	Plantae	Bryophyta	Bryopsida	Bryales	Bartramiaceae	Bartramia	patens	Bartramia patens
100262	171	3	C	1	1	Plantae	Bryophyta	Bryopsida	Bryales	Bartramiaceae	Bartramia	patens	Bartramia patens
100262	111	2	C	1	1	Plantae	Bryophyta	Bryopsida	Bryales	Bartramiaceae	Bartramia	patens	Bartramia patens
100262	128	3	C	1	1	Plantae	Bryophyta	Bryopsida	Bryales	Bartramiaceae	Bartramia	patens	Bartramia patens
100270	136	7	C	1	1	Fungi	Ascomycota	Ascomycetes	Lecanorales	Acarosporaceae	Biatorella	cerebriformis	Biatorella cerebriformis
100270	0	7	NA	0	NA	Fungi	Ascomycota	Ascomycetes	Lecanorales	Acarosporaceae	Biatorella	cerebriformis	Biatorella cerebriformis
100270	0	16	NA	0	NA	Fungi	Ascomycota	Ascomycetes	Lecanorales	Acarosporaceae	Biatorella	cerebriformis	Biatorella cerebriformis
100270	0	0	NA	0	NA	Fungi	Ascomycota	Ascomycetes	Lecanorales	Acarosporaceae	Biatorella	cerebriformis	Biatorella cerebriformis
100270	164	16	C	1	1	Fungi	Ascomycota	Ascomycetes	Lecanorales	Acarosporaceae	Biatorella	cerebriformis	Biatorella cerebriformis
100290	0	3	NA	0	NA	Plantae	Bryophyta	Bryopsida	Hypnales	Brachytheciaceae	Brachythecium	subpilosum	Brachythecium subpilosum
100290	0	0	NA	0	NA	Plantae	Bryophyta	Bryopsida	Hypnales	Brachytheciaceae	Brachythecium	subpilosum	Brachythecium subpilosum
100305	0	7	NA	0	NA	Plantae	Bryophyta	Bryopsida	Pottiales	Pottiaceae	Bryoerythrophyllum	recurvirostre	Bryoerythrophyllum recurvirostre
100305	0	4	NA	0	NA	Plantae	Bryophyta	Bryopsida	Pottiales	Pottiaceae	Bryoerythrophyllum	recurvirostre	Bryoerythrophyllum recurvirostre
100305	0	0	NA	0	NA	Plantae	Bryophyta	Bryopsida	Pottiales	Pottiaceae	Bryoerythrophyllum	recurvirostre	Bryoerythrophyllum recurvirostre
100305	174	7	F	1	0	Plantae	Bryophyta	Bryopsida	Pottiales	Pottiaceae	Bryoerythrophyllum	recurvirostre	Bryoerythrophyllum recurvirostre
100305	0	6	NA	0	NA	Plantae	Bryophyta	Bryopsida	Pottiales	Pottiaceae	Bryoerythrophyllum	recurvirostre	Bryoerythrophyllum recurvirostre
100305	147	4	F	1	0	Plantae	Bryophyta	Bryopsida	Pottiales	Pottiaceae	Bryoerythrophyllum	recurvirostre	Bryoerythrophyllum recurvirostre
100306	0	4	NA	0	NA	Plantae	Bryophyta	Bryopsida	Pottiales	Pottiaceae	Bryoerythrophyllum	recurvirostrum	Bryoerythrophyllum recurvirostrum
100306	147	4	F	1	0	Plantae	Bryophyta	Bryopsida	Pottiales	Pottiaceae	Bryoerythrophyllum	recurvirostrum	Bryoerythrophyllum recurvirostrum
100306	0	2	NA	0	NA	Plantae	Bryophyta	Bryopsida	Pottiales	Pottiaceae	Bryoerythrophyllum	recurvirostrum	Bryoerythrophyllum recurvirostrum
100306	0	0	NA	0	NA	Plantae	Bryophyta	Bryopsida	Pottiales	Pottiaceae	Bryoerythrophyllum	recurvirostrum	Bryoerythrophyllum recurvirostrum
100306	0	3	NA	0	NA	Plantae	Bryophyta	Bryopsida	Pottiales	Pottiaceae	Bryoerythrophyllum	recurvirostrum	Bryoerythrophyllum recurvirostrum
100306	0	12	NA	0	NA	Plantae	Bryophyta	Bryopsida	Pottiales	Pottiaceae	Bryoerythrophyllum	recurvirostrum	Bryoerythrophyllum recurvirostrum
100306	0	7	NA	0	NA	Plantae	Bryophyta	Bryopsida	Pottiales	Pottiaceae	Bryoerythrophyllum	recurvirostrum	Bryoerythrophyllum recurvirostrum
100306	140	3	E	1	1	Plantae	Bryophyta	Bryopsida	Pottiales	Pottiaceae	Bryoerythrophyllum	recurvirostrum	Bryoerythrophyllum recurvirostrum
100306	154	9	C	1	1	Plantae	Bryophyta	Bryopsida	Pottiales	Pottiaceae	Bryoerythrophyllum	recurvirostrum	Bryoerythrophyllum recurvirostrum
100306	0	1	NA	0	NA	Plantae	Bryophyta	Bryopsida	Pottiales	Pottiaceae	Bryoerythrophyllum	recurvirostrum	Bryoerythrophyllum recurvirostrum
100313	0	16	NA	0	NA	Fungi	Ascomycota	Ascomycetes	Lecanorales	Buelliaceae	Buellia	foecunda	Buellia foecunda
100314	0	0	NA	0	NA	Fungi	Ascomycota	Ascomycetes	Lecanorales	Buelliaceae	Buellia	frigida	Buellia frigida
100314	0	7	NA	0	NA	Fungi	Ascomycota	Ascomycetes	Lecanorales	Buelliaceae	Buellia	frigida	Buellia frigida
100314	0	8	NA	0	NA	Fungi	Ascomycota	Ascomycetes	Lecanorales	Buelliaceae	Buellia	frigida	Buellia frigida
100314	0	4	NA	0	NA	Fungi	Ascomycota	Ascomycetes	Lecanorales	Buelliaceae	Buellia	frigida	Buellia frigida
100314	0	5	NA	0	NA	Fungi	Ascomycota	Ascomycetes	Lecanorales	Buelliaceae	Buellia	frigida	Buellia frigida
100314	154	9	C	1	1	Fungi	Ascomycota	Ascomycetes	Lecanorales	Buelliaceae	Buellia	frigida	Buellia frigida
100314	0	9	NA	0	NA	Fungi	Ascomycota	Ascomycetes	Lecanorales	Buelliaceae	Buellia	frigida	Buellia frigida
100314	164	16	C	1	1	Fungi	Ascomycota	Ascomycetes	Lecanorales	Buelliaceae	Buellia	frigida	Buellia frigida
100314	136	7	C	1	1	Fungi	Ascomycota	Ascomycetes	Lecanorales	Buelliaceae	Buellia	frigida	Buellia frigida
100314	160	7	C	1	1	Fungi	Ascomycota	Ascomycetes	Lecanorales	Buelliaceae	Buellia	frigida	Buellia frigida
100314	147	4	F	1	0	Fungi	Ascomycota	Ascomycetes	Lecanorales	Buelliaceae	Buellia	frigida	Buellia frigida
100314	0	16	NA	0	NA	Fungi	Ascomycota	Ascomycetes	Lecanorales	Buelliaceae	Buellia	frigida	Buellia frigida
100314	0	15	NA	0	NA	Fungi	Ascomycota	Ascomycetes	Lecanorales	Buelliaceae	Buellia	frigida	Buellia frigida
100314	165	8	A	1	1	Fungi	Ascomycota	Ascomycetes	Lecanorales	Buelliaceae	Buellia	frigida	Buellia frigida
100314	131	9	C	1	1	Fungi	Ascomycota	Ascomycetes	Lecanorales	Buelliaceae	Buellia	frigida	Buellia frigida
100314	106	8	C	1	1	Fungi	Ascomycota	Ascomycetes	Lecanorales	Buelliaceae	Buellia	frigida	Buellia frigida
100314	0	12	NA	0	NA	Fungi	Ascomycota	Ascomycetes	Lecanorales	Buelliaceae	Buellia	frigida	Buellia frigida
100314	0	3	NA	0	NA	Fungi	Ascomycota	Ascomycetes	Lecanorales	Buelliaceae	Buellia	frigida	Buellia frigida
100314	135	7	C	1	1	Fungi	Ascomycota	Ascomycetes	Lecanorales	Buelliaceae	Buellia	frigida	Buellia frigida
100314	0	13	NA	0	NA	Fungi	Ascomycota	Ascomycetes	Lecanorales	Buelliaceae	Buellia	frigida	Buellia frigida
100314	174	7	F	1	0	Fungi	Ascomycota	Ascomycetes	Lecanorales	Buelliaceae	Buellia	frigida	Buellia frigida
100314	0	14	NA	0	NA	Fungi	Ascomycota	Ascomycetes	Lecanorales	Buelliaceae	Buellia	frigida	Buellia frigida
100314	103	7	C	1	1	Fungi	Ascomycota	Ascomycetes	Lecanorales	Buelliaceae	Buellia	frigida	Buellia frigida
100314	0	10	NA	0	NA	Fungi	Ascomycota	Ascomycetes	Lecanorales	Buelliaceae	Buellia	frigida	Buellia frigida
100314	122	9	I	1	0	Fungi	Ascomycota	Ascomycetes	Lecanorales	Buelliaceae	Buellia	frigida	Buellia frigida
100314	0	6	NA	0	NA	Fungi	Ascomycota	Ascomycetes	Lecanorales	Buelliaceae	Buellia	frigida	Buellia frigida
100314	162	13	H	1	0	Fungi	Ascomycota	Ascomycetes	Lecanorales	Buelliaceae	Buellia	frigida	Buellia frigida
100315	0	0	NA	0	NA	Fungi	Ascomycota	Ascomycetes	Lecanorales	Buelliaceae	Buellia	latemarginata	Buellia latemarginata
100315	0	2	NA	0	NA	Fungi	Ascomycota	Ascomycetes	Lecanorales	Buelliaceae	Buellia	latemarginata	Buellia latemarginata
100315	136	7	C	1	1	Fungi	Ascomycota	Ascomycetes	Lecanorales	Buelliaceae	Buellia	latemarginata	Buellia latemarginata
100315	0	3	NA	0	NA	Fungi	Ascomycota	Ascomycetes	Lecanorales	Buelliaceae	Buellia	latemarginata	Buellia latemarginata
100315	0	7	NA	0	NA	Fungi	Ascomycota	Ascomycetes	Lecanorales	Buelliaceae	Buellia	latemarginata	Buellia latemarginata
100315	0	1	NA	0	NA	Fungi	Ascomycota	Ascomycetes	Lecanorales	Buelliaceae	Buellia	latemarginata	Buellia latemarginata
100315	140	3	E	1	1	Fungi	Ascomycota	Ascomycetes	Lecanorales	Buelliaceae	Buellia	latemarginata	Buellia latemarginata
100316	0	8	NA	0	NA	Fungi	Ascomycota	Ascomycetes	Lecanorales	Buelliaceae	Buellia	lignoides	Buellia lignoides
100316	0	9	NA	0	NA	Fungi	Ascomycota	Ascomycetes	Lecanorales	Buelliaceae	Buellia	lignoides	Buellia lignoides
100316	0	7	NA	0	NA	Fungi	Ascomycota	Ascomycetes	Lecanorales	Buelliaceae	Buellia	lignoides	Buellia lignoides
100316	0	0	NA	0	NA	Fungi	Ascomycota	Ascomycetes	Lecanorales	Buelliaceae	Buellia	lignoides	Buellia lignoides
100316	0	4	NA	0	NA	Fungi	Ascomycota	Ascomycetes	Lecanorales	Buelliaceae	Buellia	lignoides	Buellia lignoides
100316	164	16	C	1	1	Fungi	Ascomycota	Ascomycetes	Lecanorales	Buelliaceae	Buellia	lignoides	Buellia lignoides
100316	0	16	NA	0	NA	Fungi	Ascomycota	Ascomycetes	Lecanorales	Buelliaceae	Buellia	lignoides	Buellia lignoides
100317	0	7	NA	0	NA	Fungi	Ascomycota	Ascomycetes	Lecanorales	Buelliaceae	Buellia	soredians	Buellia soredians
100317	136	7	C	1	1	Fungi	Ascomycota	Ascomycetes	Lecanorales	Buelliaceae	Buellia	soredians	Buellia soredians
100317	0	0	NA	0	NA	Fungi	Ascomycota	Ascomycetes	Lecanorales	Buelliaceae	Buellia	soredians	Buellia soredians
100317	135	7	C	1	1	Fungi	Ascomycota	Ascomycetes	Lecanorales	Buelliaceae	Buellia	soredians	Buellia soredians
100317	103	7	C	1	1	Fungi	Ascomycota	Ascomycetes	Lecanorales	Buelliaceae	Buellia	soredians	Buellia soredians
100319	0	3	NA	0	NA	Fungi	Ascomycota	Ascomycetes	Lecanorales	Buelliaceae	Buellia	subpedicellata	Buellia subpedicellata
100319	0	0	NA	0	NA	Fungi	Ascomycota	Ascomycetes	Lecanorales	Buelliaceae	Buellia	subpedicellata	Buellia subpedicellata
100319	0	2	NA	0	NA	Fungi	Ascomycota	Ascomycetes	Lecanorales	Buelliaceae	Buellia	subpedicellata	Buellia subpedicellata
100322	0	3	NA	0	NA	Fungi	Ascomycota	Ascomycetes	Teloschistales	Teloschistaceae	Caloplaca	athallina	Caloplaca athallina
100322	0	8	NA	0	NA	Fungi	Ascomycota	Ascomycetes	Teloschistales	Teloschistaceae	Caloplaca	athallina	Caloplaca athallina
100322	0	0	NA	0	NA	Fungi	Ascomycota	Ascomycetes	Teloschistales	Teloschistaceae	Caloplaca	athallina	Caloplaca athallina
100322	0	7	NA	0	NA	Fungi	Ascomycota	Ascomycetes	Teloschistales	Teloschistaceae	Caloplaca	athallina	Caloplaca athallina
100322	0	16	NA	0	NA	Fungi	Ascomycota	Ascomycetes	Teloschistales	Teloschistaceae	Caloplaca	athallina	Caloplaca athallina
100322	165	8	A	1	1	Fungi	Ascomycota	Ascomycetes	Teloschistales	Teloschistaceae	Caloplaca	athallina	Caloplaca athallina
100322	0	5	NA	0	NA	Fungi	Ascomycota	Ascomycetes	Teloschistales	Teloschistaceae	Caloplaca	athallina	Caloplaca athallina
100322	103	7	C	1	1	Fungi	Ascomycota	Ascomycetes	Teloschistales	Teloschistaceae	Caloplaca	athallina	Caloplaca athallina
100322	0	14	NA	0	NA	Fungi	Ascomycota	Ascomycetes	Teloschistales	Teloschistaceae	Caloplaca	athallina	Caloplaca athallina
100322	128	3	C	1	1	Fungi	Ascomycota	Ascomycetes	Teloschistales	Teloschistaceae	Caloplaca	athallina	Caloplaca athallina
100322	136	7	C	1	1	Fungi	Ascomycota	Ascomycetes	Teloschistales	Teloschistaceae	Caloplaca	athallina	Caloplaca athallina
100322	106	8	C	1	1	Fungi	Ascomycota	Ascomycetes	Teloschistales	Teloschistaceae	Caloplaca	athallina	Caloplaca athallina
100322	0	9	NA	0	NA	Fungi	Ascomycota	Ascomycetes	Teloschistales	Teloschistaceae	Caloplaca	athallina	Caloplaca athallina
100322	154	9	C	1	1	Fungi	Ascomycota	Ascomycetes	Teloschistales	Teloschistaceae	Caloplaca	athallina	Caloplaca athallina
100322	135	7	C	1	1	Fungi	Ascomycota	Ascomycetes	Teloschistales	Teloschistaceae	Caloplaca	athallina	Caloplaca athallina
100322	0	2	NA	0	NA	Fungi	Ascomycota	Ascomycetes	Teloschistales	Teloschistaceae	Caloplaca	athallina	Caloplaca athallina
100322	0	4	NA	0	NA	Fungi	Ascomycota	Ascomycetes	Teloschistales	Teloschistaceae	Caloplaca	athallina	Caloplaca athallina
100322	0	1	NA	0	NA	Fungi	Ascomycota	Ascomycetes	Teloschistales	Teloschistaceae	Caloplaca	athallina	Caloplaca athallina
100323	0	7	NA	0	NA	Fungi	Ascomycota	Ascomycetes	Teloschistales	Teloschistaceae	Caloplaca	citrina	Caloplaca citrina
100323	0	9	NA	0	NA	Fungi	Ascomycota	Ascomycetes	Teloschistales	Teloschistaceae	Caloplaca	citrina	Caloplaca citrina
100323	106	8	C	1	1	Fungi	Ascomycota	Ascomycetes	Teloschistales	Teloschistaceae	Caloplaca	citrina	Caloplaca citrina
100323	0	10	NA	0	NA	Fungi	Ascomycota	Ascomycetes	Teloschistales	Teloschistaceae	Caloplaca	citrina	Caloplaca citrina
100323	122	9	I	1	0	Fungi	Ascomycota	Ascomycetes	Teloschistales	Teloschistaceae	Caloplaca	citrina	Caloplaca citrina
100323	0	3	NA	0	NA	Fungi	Ascomycota	Ascomycetes	Teloschistales	Teloschistaceae	Caloplaca	citrina	Caloplaca citrina
100323	0	16	NA	0	NA	Fungi	Ascomycota	Ascomycetes	Teloschistales	Teloschistaceae	Caloplaca	citrina	Caloplaca citrina
100323	173	8	C	1	1	Fungi	Ascomycota	Ascomycetes	Teloschistales	Teloschistaceae	Caloplaca	citrina	Caloplaca citrina
100323	0	5	NA	0	NA	Fungi	Ascomycota	Ascomycetes	Teloschistales	Teloschistaceae	Caloplaca	citrina	Caloplaca citrina
100323	0	1	NA	0	NA	Fungi	Ascomycota	Ascomycetes	Teloschistales	Teloschistaceae	Caloplaca	citrina	Caloplaca citrina
100323	0	8	NA	0	NA	Fungi	Ascomycota	Ascomycetes	Teloschistales	Teloschistaceae	Caloplaca	citrina	Caloplaca citrina
100323	0	6	NA	0	NA	Fungi	Ascomycota	Ascomycetes	Teloschistales	Teloschistaceae	Caloplaca	citrina	Caloplaca citrina
100323	0	0	NA	0	NA	Fungi	Ascomycota	Ascomycetes	Teloschistales	Teloschistaceae	Caloplaca	citrina	Caloplaca citrina
100323	165	8	A	1	1	Fungi	Ascomycota	Ascomycetes	Teloschistales	Teloschistaceae	Caloplaca	citrina	Caloplaca citrina
100323	164	16	C	1	1	Fungi	Ascomycota	Ascomycetes	Teloschistales	Teloschistaceae	Caloplaca	citrina	Caloplaca citrina
100323	154	9	C	1	1	Fungi	Ascomycota	Ascomycetes	Teloschistales	Teloschistaceae	Caloplaca	citrina	Caloplaca citrina
100323	103	7	C	1	1	Fungi	Ascomycota	Ascomycetes	Teloschistales	Teloschistaceae	Caloplaca	citrina	Caloplaca citrina
100323	131	9	C	1	1	Fungi	Ascomycota	Ascomycetes	Teloschistales	Teloschistaceae	Caloplaca	citrina	Caloplaca citrina
100323	174	7	F	1	0	Fungi	Ascomycota	Ascomycetes	Teloschistales	Teloschistaceae	Caloplaca	citrina	Caloplaca citrina
100323	0	15	NA	0	NA	Fungi	Ascomycota	Ascomycetes	Teloschistales	Teloschistaceae	Caloplaca	citrina	Caloplaca citrina
100323	135	7	C	1	1	Fungi	Ascomycota	Ascomycetes	Teloschistales	Teloschistaceae	Caloplaca	citrina	Caloplaca citrina
100323	124	9	C	1	1	Fungi	Ascomycota	Ascomycetes	Teloschistales	Teloschistaceae	Caloplaca	citrina	Caloplaca citrina
100323	0	2	NA	0	NA	Fungi	Ascomycota	Ascomycetes	Teloschistales	Teloschistaceae	Caloplaca	citrina	Caloplaca citrina
100323	136	7	C	1	1	Fungi	Ascomycota	Ascomycetes	Teloschistales	Teloschistaceae	Caloplaca	citrina	Caloplaca citrina
100323	0	12	NA	0	NA	Fungi	Ascomycota	Ascomycetes	Teloschistales	Teloschistaceae	Caloplaca	citrina	Caloplaca citrina
100323	0	14	NA	0	NA	Fungi	Ascomycota	Ascomycetes	Teloschistales	Teloschistaceae	Caloplaca	citrina	Caloplaca citrina
100324	154	9	C	1	1	Fungi	Ascomycota	Ascomycotina	Teloschistales	Teloschistaceae	Caloplaca	coeruleofrigida	Caloplaca coeruleofrigida
100337	0	3	NA	0	NA	Plantae	Bryophyta	Bryopsida	Hypnales	Hypnaceae	Campyliadelphus	polygamus	Campyliadelphus polygamus
100337	0	4	NA	0	NA	Plantae	Bryophyta	Bryopsida	Hypnales	Hypnaceae	Campyliadelphus	polygamus	Campyliadelphus polygamus
100360	0	0	NA	0	NA	Plantae	Bryophyta	Bryopsida	Dicranales	Dicranaceae	Campylopus	introflexus	Campylopus introflexus
100367	175	8	C	1	1	Plantae	Bryophyta	Bryopsida	Dicranales	Dicranaceae	Campylopus	pyriformis	Campylopus pyriformis
100367	0	8	NA	0	NA	Plantae	Bryophyta	Bryopsida	Dicranales	Dicranaceae	Campylopus	pyriformis	Campylopus pyriformis
100372	0	3	NA	0	NA	Fungi	Ascomycota	Ascomycetes	Lecanorales	Candelariaceae	Candelariella	flava	Candelariella flava
100372	0	8	NA	0	NA	Fungi	Ascomycota	Ascomycetes	Lecanorales	Candelariaceae	Candelariella	flava	Candelariella flava
100372	106	8	C	1	1	Fungi	Ascomycota	Ascomycetes	Lecanorales	Candelariaceae	Candelariella	flava	Candelariella flava
100372	0	9	NA	0	NA	Fungi	Ascomycota	Ascomycetes	Lecanorales	Candelariaceae	Candelariella	flava	Candelariella flava
100372	0	7	NA	0	NA	Fungi	Ascomycota	Ascomycetes	Lecanorales	Candelariaceae	Candelariella	flava	Candelariella flava
100372	136	7	C	1	1	Fungi	Ascomycota	Ascomycetes	Lecanorales	Candelariaceae	Candelariella	flava	Candelariella flava
100372	0	0	NA	0	NA	Fungi	Ascomycota	Ascomycetes	Lecanorales	Candelariaceae	Candelariella	flava	Candelariella flava
100372	0	6	NA	0	NA	Fungi	Ascomycota	Ascomycetes	Lecanorales	Candelariaceae	Candelariella	flava	Candelariella flava
100372	0	12	NA	0	NA	Fungi	Ascomycota	Ascomycetes	Lecanorales	Candelariaceae	Candelariella	flava	Candelariella flava
100372	154	9	C	1	1	Fungi	Ascomycota	Ascomycetes	Lecanorales	Candelariaceae	Candelariella	flava	Candelariella flava
100372	0	16	NA	0	NA	Fungi	Ascomycota	Ascomycetes	Lecanorales	Candelariaceae	Candelariella	flava	Candelariella flava
100372	164	16	C	1	1	Fungi	Ascomycota	Ascomycetes	Lecanorales	Candelariaceae	Candelariella	flava	Candelariella flava
100372	0	10	NA	0	NA	Fungi	Ascomycota	Ascomycetes	Lecanorales	Candelariaceae	Candelariella	flava	Candelariella flava
100372	122	9	I	1	0	Fungi	Ascomycota	Ascomycetes	Lecanorales	Candelariaceae	Candelariella	flava	Candelariella flava
100372	0	5	NA	0	NA	Fungi	Ascomycota	Ascomycetes	Lecanorales	Candelariaceae	Candelariella	flava	Candelariella flava
100372	0	15	NA	0	NA	Fungi	Ascomycota	Ascomycetes	Lecanorales	Candelariaceae	Candelariella	flava	Candelariella flava
100372	165	8	A	1	1	Fungi	Ascomycota	Ascomycetes	Lecanorales	Candelariaceae	Candelariella	flava	Candelariella flava
100372	160	7	C	1	1	Fungi	Ascomycota	Ascomycetes	Lecanorales	Candelariaceae	Candelariella	flava	Candelariella flava
100372	0	4	NA	0	NA	Fungi	Ascomycota	Ascomycetes	Lecanorales	Candelariaceae	Candelariella	flava	Candelariella flava
100372	174	7	F	1	0	Fungi	Ascomycota	Ascomycetes	Lecanorales	Candelariaceae	Candelariella	flava	Candelariella flava
100372	135	7	C	1	1	Fungi	Ascomycota	Ascomycetes	Lecanorales	Candelariaceae	Candelariella	flava	Candelariella flava
100372	162	13	H	1	0	Fungi	Ascomycota	Ascomycetes	Lecanorales	Candelariaceae	Candelariella	flava	Candelariella flava
100372	173	8	C	1	1	Fungi	Ascomycota	Ascomycetes	Lecanorales	Candelariaceae	Candelariella	flava	Candelariella flava
100372	167	7	C	1	1	Fungi	Ascomycota	Ascomycetes	Lecanorales	Candelariaceae	Candelariella	flava	Candelariella flava
100372	103	7	C	1	1	Fungi	Ascomycota	Ascomycetes	Lecanorales	Candelariaceae	Candelariella	flava	Candelariella flava
100372	163	6	E	1	1	Fungi	Ascomycota	Ascomycetes	Lecanorales	Candelariaceae	Candelariella	flava	Candelariella flava
100372	131	9	C	1	1	Fungi	Ascomycota	Ascomycetes	Lecanorales	Candelariaceae	Candelariella	flava	Candelariella flava
100394	0	3	NA	0	NA	Plantae	Bryophyta	Bryopsida	Dicranales	Dicranaceae	Chorisodontium	aciphyllum	Chorisodontium aciphyllum
100394	0	0	NA	0	NA	Plantae	Bryophyta	Bryopsida	Dicranales	Dicranaceae	Chorisodontium	aciphyllum	Chorisodontium aciphyllum
100394	0	2	NA	0	NA	Plantae	Bryophyta	Bryopsida	Dicranales	Dicranaceae	Chorisodontium	aciphyllum	Chorisodontium aciphyllum
100394	111	2	C	1	1	Plantae	Bryophyta	Bryopsida	Dicranales	Dicranaceae	Chorisodontium	aciphyllum	Chorisodontium aciphyllum
100394	128	3	C	1	1	Plantae	Bryophyta	Bryopsida	Dicranales	Dicranaceae	Chorisodontium	aciphyllum	Chorisodontium aciphyllum
100394	112	3	B	1	1	Plantae	Bryophyta	Bryopsida	Dicranales	Dicranaceae	Chorisodontium	aciphyllum	Chorisodontium aciphyllum
100394	0	3	NA	0	NA	Plantae	Bryophyta	Bryopsida	Dicranales	Dicranaceae	Chorisodontium	aciphyllum	Dicranum nordenskioeldii
100394	108	3	C	1	1	Plantae	Bryophyta	Bryopsida	Dicranales	Dicranaceae	Chorisodontium	aciphyllum	Chorisodontium aciphyllum
100394	134	3	C	1	1	Plantae	Bryophyta	Bryopsida	Dicranales	Dicranaceae	Chorisodontium	aciphyllum	Chorisodontium aciphyllum
100394	126	3	C	1	1	Plantae	Bryophyta	Bryopsida	Dicranales	Dicranaceae	Chorisodontium	aciphyllum	Chorisodontium aciphyllum
100394	110	2	B	1	1	Plantae	Bryophyta	Bryopsida	Dicranales	Dicranaceae	Chorisodontium	aciphyllum	Chorisodontium aciphyllum
100394	150	3	C	1	1	Plantae	Bryophyta	Bryopsida	Dicranales	Dicranaceae	Chorisodontium	aciphyllum	Chorisodontium aciphyllum
100394	171	3	C	1	1	Plantae	Bryophyta	Bryopsida	Dicranales	Dicranaceae	Chorisodontium	aciphyllum	Chorisodontium aciphyllum
100394	132	3	B	1	1	Plantae	Bryophyta	Bryopsida	Dicranales	Dicranaceae	Chorisodontium	aciphyllum	Chorisodontium aciphyllum
100394	113	3	C	1	1	Plantae	Bryophyta	Bryopsida	Dicranales	Dicranaceae	Chorisodontium	aciphyllum	Chorisodontium aciphyllum
100412	0	2	NA	0	NA	Fungi	Ascomycota	Ascomycetes	Lecanorales	Cladoniaceae	Cladonia	bellidiflora	Cladonia bellidiflora
100412	108	3	C	1	1	Fungi	Ascomycota	Ascomycetes	Lecanorales	Cladoniaceae	Cladonia	bellidiflora	Cladonia bellidiflora
100416	0	3	NA	0	NA	Fungi	Ascomycota	Ascomycetes	Lecanorales	Cladoniaceae	Cladonia	chlorophaea	Cladonia chlorophaea
100416	0	2	NA	0	NA	Fungi	Ascomycota	Ascomycetes	Lecanorales	Cladoniaceae	Cladonia	chlorophaea	Cladonia chlorophaea
100416	170	4	C	1	1	Fungi	Ascomycota	Ascomycetes	Lecanorales	Cladoniaceae	Cladonia	chlorophaea	Cladonia chlorophaea
100416	171	3	C	1	1	Fungi	Ascomycota	Ascomycetes	Lecanorales	Cladoniaceae	Cladonia	chlorophaea	Cladonia chlorophaea
100417	0	3	NA	0	NA	Fungi	Ascomycota	Ascomycetes	Lecanorales	Cladoniaceae	Cladonia	coccifera	Cladonia coccifera
100420	112	3	B	1	1	Fungi	Ascomycota	Ascomycetes	Lecanorales	Cladoniaceae	Cladonia	furcata	Cladonia furcata
100420	0	0	NA	0	NA	Fungi	Ascomycota	Ascomycetes	Lecanorales	Cladoniaceae	Cladonia	furcata	Cladonia furcata
100420	128	3	C	1	1	Fungi	Ascomycota	Ascomycetes	Lecanorales	Cladoniaceae	Cladonia	furcata	Cladonia furcata
100420	0	3	NA	0	NA	Fungi	Ascomycota	Ascomycetes	Lecanorales	Cladoniaceae	Cladonia	furcata	Cladonia furcata
100420	0	2	NA	0	NA	Fungi	Ascomycota	Ascomycetes	Lecanorales	Cladoniaceae	Cladonia	furcata	Cladonia furcata
100421	0	2	NA	0	NA	Fungi	Ascomycota	Ascomycetes	Lecanorales	Cladoniaceae	Cladonia	pleurota	Cladonia pleurota
100421	0	3	NA	0	NA	Fungi	Ascomycota	Ascomycetes	Lecanorales	Cladoniaceae	Cladonia	pleurota	Cladonia pleurota
100421	0	0	NA	0	NA	Fungi	Ascomycota	Ascomycetes	Lecanorales	Cladoniaceae	Cladonia	pleurota	Cladonia pleurota
100421	170	4	C	1	1	Fungi	Ascomycota	Ascomycetes	Lecanorales	Cladoniaceae	Cladonia	pleurota	Cladonia pleurota
100421	0	1	NA	0	NA	Fungi	Ascomycota	Ascomycetes	Lecanorales	Cladoniaceae	Cladonia	pleurota	Cladonia pleurota
100422	171	3	C	1	1	Fungi	Ascomycota	Ascomycetes	Lecanorales	Cladoniaceae	Cladonia	pyxidata	Cladonia pyxidata
100422	0	3	NA	0	NA	Fungi	Ascomycota	Ascomycetes	Lecanorales	Cladoniaceae	Cladonia	pyxidata	Cladonia pyxidata
100423	171	3	C	1	1	Fungi	Ascomycota	Ascomycetes	Lecanorales	Cladoniaceae	Cladonia	scabriuscula	Cladonia scabriuscula
100426	0	0	NA	0	NA	Fungi	Ascomycota	Ascomycetes	Lecanorales	Cladoniaceae	Cladonia	ustulata	Cladonia ustulata
100433	0	2	NA	0	NA	Plantae	Bryophyta	Bryopsida	Bryales	Bartramiaceae	Conostomum	magellanicum	Conostomum magellanicum
100433	0	0	NA	0	NA	Plantae	Bryophyta	Bryopsida	Bryales	Bartramiaceae	Conostomum	magellanicum	Conostomum magellanicum
100433	0	3	NA	0	NA	Plantae	Bryophyta	Bryopsida	Bryales	Bartramiaceae	Conostomum	magellanicum	Conostomum magellanicum
100433	128	3	C	1	1	Plantae	Bryophyta	Bryopsida	Bryales	Bartramiaceae	Conostomum	magellanicum	Conostomum magellanicum
100433	111	2	C	1	1	Plantae	Bryophyta	Bryopsida	Bryales	Bartramiaceae	Conostomum	magellanicum	Conostomum magellanicum
100445	0	0	NA	0	NA	Plantae	Bryophyta	Bryopsida	Pottiales	Pottiaceae	Desmatodon	austro-georgicus	Desmatodon austro-georgicus
100445	128	3	C	1	1	Plantae	Bryophyta	Bryopsida	Pottiales	Pottiaceae	Desmatodon	austro-georgicus	Desmatodon austro-georgicus
100458	140	3	E	1	1	Plantae	Bryophyta	Bryopsida	Dicranales	Dicranaceae	Dicranella	hookeri	Dicranella hookeri
100484	0	3	NA	0	NA	Plantae	Bryophyta	Bryopsida	Dicranales	Rhabdoweisiaceae	Dicranoweisia	grimmiacea	Dicranoweisia grimmiacea
100484	128	3	C	1	1	Plantae	Bryophyta	Bryopsida	Dicranales	Rhabdoweisiaceae	Dicranoweisia	grimmiacea	Dicranoweisia grimmiacea
100484	113	3	C	1	1	Plantae	Bryophyta	Bryopsida	Dicranales	Rhabdoweisiaceae	Dicranoweisia	grimmiacea	Dicranoweisia grimmiacea
100484	0	2	NA	0	NA	Plantae	Bryophyta	Bryopsida	Dicranales	Rhabdoweisiaceae	Dicranoweisia	grimmiacea	Dicranoweisia grimmiacea
100484	112	3	B	1	1	Plantae	Bryophyta	Bryopsida	Dicranales	Rhabdoweisiaceae	Dicranoweisia	grimmiacea	Dicranoweisia grimmiacea
100505	0	0	NA	0	NA	Plantae	Bryophyta	Bryopsida	Pottiales	Pottiaceae	Didymodon	gelidus	Didymodon gelidus
100505	0	3	NA	0	NA	Plantae	Bryophyta	Bryopsida	Pottiales	Pottiaceae	Didymodon	gelidus	Didymodon gelidus
100505	147	4	F	1	0	Plantae	Bryophyta	Bryopsida	Pottiales	Pottiaceae	Didymodon	gelidus	Didymodon gelidus
100505	154	9	C	1	1	Plantae	Bryophyta	Bryopsida	Pottiales	Pottiaceae	Didymodon	gelidus	Didymodon gelidus
100515	126	3	C	1	1	Plantae	Bryophyta	Bryopsida	Dicranales	Dicranaceae	Distichium	capillaceum	Distichium capillaceum
100515	147	4	F	1	0	Plantae	Bryophyta	Bryopsida	Dicranales	Dicranaceae	Distichium	capillaceum	Distichium capillaceum
100515	0	4	NA	0	NA	Plantae	Bryophyta	Bryopsida	Dicranales	Dicranaceae	Distichium	capillaceum	Distichium capillaceum
100515	0	3	NA	0	NA	Plantae	Bryophyta	Bryopsida	Dicranales	Dicranaceae	Distichium	capillaceum	Distichium capillaceum
100515	128	3	C	1	1	Plantae	Bryophyta	Bryopsida	Dicranales	Dicranaceae	Distichium	capillaceum	Distichium capillaceum
100515	0	0	NA	0	NA	Plantae	Bryophyta	Bryopsida	Dicranales	Dicranaceae	Distichium	capillaceum	Distichium capillaceum
100515	0	1	NA	0	NA	Plantae	Bryophyta	Bryopsida	Dicranales	Dicranaceae	Distichium	capillaceum	Distichium capillaceum
100515	0	2	NA	0	NA	Plantae	Bryophyta	Bryopsida	Dicranales	Dicranaceae	Distichium	capillaceum	Distichium capillaceum
100516	0	0	NA	0	NA	Plantae	Bryophyta	Bryopsida	Dicranales	Ditrichaceae	Distichium	inclinatum	Distichium inclinatum
100522	0	3	NA	0	NA	Plantae	Bryophyta	Bryopsida	Dicranales	Ditrichaceae	Ditrichum	austro-georgicum	Ditrichum austro-georgicum
100522	128	3	C	1	1	Plantae	Bryophyta	Bryopsida	Dicranales	Ditrichaceae	Ditrichum	austro-georgicum	Ditrichum austro-georgicum
100526	0	3	NA	0	NA	Plantae	Bryophyta	Bryopsida	Dicranales	Dicranaceae	Ditrichum	conicum	Ditrichum conicum
100526	0	0	NA	0	NA	Plantae	Bryophyta	Bryopsida	Dicranales	Dicranaceae	Ditrichum	conicum	Ditrichum conicum
100526	140	3	E	1	1	Plantae	Bryophyta	Bryopsida	Dicranales	Dicranaceae	Ditrichum	conicum	Ditrichum conicum
100532	140	3	E	1	1	Plantae	Bryophyta	Bryopsida	Dicranales	Ditrichaceae	Ditrichum	heteromallum	Ditrichum heteromallum
100532	0	0	NA	0	NA	Plantae	Bryophyta	Bryopsida	Dicranales	Ditrichaceae	Ditrichum	heteromallum	Ditrichum heteromallum
100532	0	3	NA	0	NA	Plantae	Bryophyta	Bryopsida	Dicranales	Ditrichaceae	Ditrichum	heteromallum	Ditrichum heteromallum
100547	0	2	NA	0	NA	Plantae	Bryophyta	Bryopsida	Bryales	Amblystegiaceae	Drepanocladus	aduncus	Drepanocladus aduncus
100547	126	3	C	1	1	Plantae	Bryophyta	Bryopsida	Bryales	Amblystegiaceae	Drepanocladus	aduncus	Drepanocladus longifolius
100615	0	7	NA	0	NA	Plantae	Bryophyta	Bryopsida	Funariales	Funariaceae	Funaria	hygrometrica	Funaria hygrometrica
100615	0	0	NA	0	NA	Plantae	Bryophyta	Bryopsida	Funariales	Funariaceae	Funaria	hygrometrica	Funaria hygrometrica
100644	0	8	NA	0	NA	Plantae	Bryophyta	Bryopsida	Pottiales	Pottiaceae	Hennediella	heimii	Hennediella heimii
100644	0	0	NA	0	NA	Plantae	Bryophyta	Bryopsida	Pottiales	Pottiaceae	Hennediella	heimii	Hennediella heimii
100644	0	3	NA	0	NA	Plantae	Bryophyta	Bryopsida	Pottiales	Pottiaceae	Hennediella	heimii	Hennediella heimii
100644	0	0	NA	0	NA	Plantae	Bryophyta	Bryopsida	Pottiales	Pottiaceae	Hennediella	heimii	Bryum antarcticum
100644	0	12	NA	0	NA	Plantae	Bryophyta	Bryopsida	Pottiales	Pottiaceae	Hennediella	heimii	Hennediella heimii
100644	0	9	NA	0	NA	Plantae	Bryophyta	Bryopsida	Pottiales	Pottiaceae	Hennediella	heimii	Hennediella heimii
100644	0	1	NA	0	NA	Plantae	Bryophyta	Bryopsida	Pottiales	Pottiaceae	Hennediella	heimii	Hennediella heimii
100644	131	9	C	1	1	Plantae	Bryophyta	Bryopsida	Pottiales	Pottiaceae	Hennediella	heimii	Hennediella heimii
100644	141	5	B	1	1	Plantae	Bryophyta	Bryopsida	Pottiales	Pottiaceae	Hennediella	heimii	Bryum antarcticum
100644	116	9	C	1	1	Plantae	Bryophyta	Bryopsida	Pottiales	Pottiaceae	Hennediella	heimii	Hennediella heimii
100644	0	5	NA	0	NA	Plantae	Bryophyta	Bryopsida	Pottiales	Pottiaceae	Hennediella	heimii	Bryum antarcticum
100644	0	16	NA	0	NA	Plantae	Bryophyta	Bryopsida	Pottiales	Pottiaceae	Hennediella	heimii	Hennediella heimii
100644	140	3	E	1	1	Plantae	Bryophyta	Bryopsida	Pottiales	Pottiaceae	Hennediella	heimii	Hennediella heimii
100644	126	3	C	1	1	Plantae	Bryophyta	Bryopsida	Pottiales	Pottiaceae	Hennediella	heimii	Hennediella heimii
100644	165	8	A	1	1	Plantae	Bryophyta	Bryopsida	Pottiales	Pottiaceae	Hennediella	heimii	Hennediella heimii
100644	0	2	NA	0	NA	Plantae	Bryophyta	Bryopsida	Pottiales	Pottiaceae	Hennediella	heimii	Hennediella heimii
100644	0	7	NA	0	NA	Plantae	Bryophyta	Bryopsida	Pottiales	Pottiaceae	Hennediella	heimii	Hennediella heimii
100644	0	4	NA	0	NA	Plantae	Bryophyta	Bryopsida	Pottiales	Pottiaceae	Hennediella	heimii	Hennediella heimii
100644	0	3	NA	0	NA	Plantae	Bryophyta	Bryopsida	Pottiales	Pottiaceae	Hennediella	heimii	Desmatodon heimii
100644	170	4	C	1	1	Plantae	Bryophyta	Bryopsida	Pottiales	Pottiaceae	Hennediella	heimii	Hennediella heimii
100644	0	5	NA	0	NA	Plantae	Bryophyta	Bryopsida	Pottiales	Pottiaceae	Hennediella	heimii	Hennediella heimii
100644	147	4	F	1	0	Plantae	Bryophyta	Bryopsida	Pottiales	Pottiaceae	Hennediella	heimii	Hennediella heimii
100644	0	9	NA	0	NA	Plantae	Bryophyta	Bryopsida	Pottiales	Pottiaceae	Hennediella	heimii	Bryum antarcticum
100644	115	3	B	1	1	Plantae	Bryophyta	Bryopsida	Pottiales	Pottiaceae	Hennediella	heimii	Hennediella heimii
100644	154	9	C	1	1	Plantae	Bryophyta	Bryopsida	Pottiales	Pottiaceae	Hennediella	heimii	Hennediella heimii
100644	148	1	F	1	0	Plantae	Bryophyta	Bryopsida	Pottiales	Pottiaceae	Hennediella	heimii	Hennediella heimii
100644	105	9	C	1	1	Plantae	Bryophyta	Bryopsida	Pottiales	Pottiaceae	Hennediella	heimii	Hennediella heimii
100644	141	5	B	1	1	Plantae	Bryophyta	Bryopsida	Pottiales	Pottiaceae	Hennediella	heimii	Hennediella heimii
100660	0	2	NA	0	NA	Plantae	Hepatophyta	Hepaticopsida	Jungermanniales	Lepidoziaceae	Hygrolembidium	ventrosum	Hygrolembidium ventrosum
100660	0	3	NA	0	NA	Plantae	Hepatophyta	Hepaticopsida	Jungermanniales	Lepidoziaceae	Hygrolembidium	ventrosum	Hygrolembidium ventrosum
100683	0	1	NA	0	NA	Plantae	Bryophyta	Bryopsida	Hypnales	Hypnaceae	Hypnum	revolutum	Hypnum revolutum
100683	0	3	NA	0	NA	Plantae	Bryophyta	Bryopsida	Hypnales	Hypnaceae	Hypnum	revolutum	Hypnum revolutum
100683	128	3	C	1	1	Plantae	Bryophyta	Bryopsida	Hypnales	Hypnaceae	Hypnum	revolutum	Hypnum revolutum
100683	0	0	NA	0	NA	Plantae	Bryophyta	Bryopsida	Hypnales	Hypnaceae	Hypnum	revolutum	Hypnum revolutum
100683	0	4	NA	0	NA	Plantae	Bryophyta	Bryopsida	Hypnales	Hypnaceae	Hypnum	revolutum	Hypnum revolutum
100683	126	3	C	1	1	Plantae	Bryophyta	Bryopsida	Hypnales	Hypnaceae	Hypnum	revolutum	Hypnum revolutum
100683	147	4	F	1	0	Plantae	Bryophyta	Bryopsida	Hypnales	Hypnaceae	Hypnum	revolutum	Hypnum revolutum
100683	170	4	C	1	1	Plantae	Bryophyta	Bryopsida	Hypnales	Hypnaceae	Hypnum	revolutum	Hypnum revolutum
100683	0	2	NA	0	NA	Plantae	Bryophyta	Bryopsida	Hypnales	Hypnaceae	Hypnum	revolutum	Hypnum revolutum
100688	128	3	C	1	1	Fungi	Ascomycota	Ascomycetes	Lecanorales	Parmeliaceae	Hypogymnia	lugubris	Hypogymnia lugubris
100688	0	3	NA	0	NA	Fungi	Ascomycota	Ascomycetes	Lecanorales	Parmeliaceae	Hypogymnia	lugubris	Hypogymnia lugubris
100708	0	9	NA	0	NA	Fungi	Ascomycota	Ascomycetes	Lecanorales	Bacidiaceae	Lecania	schofieldii	Lecania schofieldii
100711	154	9	C	1	1	Fungi	Ascomycota	Ascomycetes	Lecanorales	Lecanoraceae	Lecanora	griseomarginata	Lecanora griseomarginata
100715	0	8	NA	0	NA	Fungi	Ascomycota	Ascomycetes	Lecanorales	Lecideaceae	Lecidea	andersonii	Lecidea andersonii
100715	0	3	NA	0	NA	Fungi	Ascomycota	Ascomycetes	Lecanorales	Lecideaceae	Lecidea	andersonii	Lecidea andersonii
100715	163	6	E	1	1	Fungi	Ascomycota	Ascomycetes	Lecanorales	Lecideaceae	Lecidea	andersonii	Lecidea andersonii
100715	0	4	NA	0	NA	Fungi	Ascomycota	Ascomycetes	Lecanorales	Lecideaceae	Lecidea	andersonii	Lecidea andersonii
100715	154	9	C	1	1	Fungi	Ascomycota	Ascomycetes	Lecanorales	Lecideaceae	Lecidea	andersonii	Lecidea andersonii
100715	135	7	C	1	1	Fungi	Ascomycota	Ascomycetes	Lecanorales	Lecideaceae	Lecidea	andersonii	Lecidea andersonii
100715	131	9	C	1	1	Fungi	Ascomycota	Ascomycetes	Lecanorales	Lecideaceae	Lecidea	andersonii	Lecidea andersonii
100715	0	7	NA	0	NA	Fungi	Ascomycota	Ascomycetes	Lecanorales	Lecideaceae	Lecidea	andersonii	Lecidea andersonii
100715	0	0	NA	0	NA	Fungi	Ascomycota	Ascomycetes	Lecanorales	Lecideaceae	Lecidea	andersonii	Lecidea andersonii
100716	0	9	NA	0	NA	Fungi	Ascomycota	Ascomycetes	Lecanorales	Lecideaceae	Lecidea	blackburnii	Lecidea blackburnii
100717	0	15	NA	0	NA	Fungi	Ascomycota	Ascomycetes	Lecanorales	Lecideaceae	Lecidea	cancriformis	Lecidea cancriformis
100717	0	8	NA	0	NA	Fungi	Ascomycota	Ascomycetes	Lecanorales	Lecideaceae	Lecidea	cancriformis	Lecidea cancriformis
100717	0	0	NA	0	NA	Fungi	Ascomycota	Ascomycetes	Lecanorales	Lecideaceae	Lecidea	cancriformis	Lecidea cancriformis
100717	0	5	NA	0	NA	Fungi	Ascomycota	Ascomycetes	Lecanorales	Lecideaceae	Lecidea	cancriformis	Lecidea cancriformis
100717	0	10	NA	0	NA	Fungi	Ascomycota	Ascomycetes	Lecanorales	Lecideaceae	Lecidea	cancriformis	Lecidea cancriformis
100717	0	12	NA	0	NA	Fungi	Ascomycota	Ascomycetes	Lecanorales	Lecideaceae	Lecidea	cancriformis	Lecidea cancriformis
100717	0	9	NA	0	NA	Fungi	Ascomycota	Ascomycetes	Lecanorales	Lecideaceae	Lecidea	cancriformis	Lecidea cancriformis
100717	135	7	C	1	1	Fungi	Ascomycota	Ascomycetes	Lecanorales	Lecideaceae	Lecidea	cancriformis	Lecidea cancriformis
100717	0	16	NA	0	NA	Fungi	Ascomycota	Ascomycetes	Lecanorales	Lecideaceae	Lecidea	cancriformis	Lecidea cancriformis
100717	0	7	NA	0	NA	Fungi	Ascomycota	Ascomycetes	Lecanorales	Lecideaceae	Lecidea	cancriformis	Lecidea cancriformis
100717	0	4	NA	0	NA	Fungi	Ascomycota	Ascomycetes	Lecanorales	Lecideaceae	Lecidea	cancriformis	Lecidea cancriformis
100717	0	6	NA	0	NA	Fungi	Ascomycota	Ascomycetes	Lecanorales	Lecideaceae	Lecidea	cancriformis	Lecidea cancriformis
100717	154	9	C	1	1	Fungi	Ascomycota	Ascomycetes	Lecanorales	Lecideaceae	Lecidea	cancriformis	Lecidea cancriformis
100717	131	9	C	1	1	Fungi	Ascomycota	Ascomycetes	Lecanorales	Lecideaceae	Lecidea	cancriformis	Lecidea cancriformis
100717	136	7	C	1	1	Fungi	Ascomycota	Ascomycetes	Lecanorales	Lecideaceae	Lecidea	cancriformis	Lecidea cancriformis
100717	106	8	C	1	1	Fungi	Ascomycota	Ascomycetes	Lecanorales	Lecideaceae	Lecidea	cancriformis	Lecidea cancriformis
100717	164	16	C	1	1	Fungi	Ascomycota	Ascomycetes	Lecanorales	Lecideaceae	Lecidea	cancriformis	Lecidea cancriformis
100717	162	13	H	1	0	Fungi	Ascomycota	Ascomycetes	Lecanorales	Lecideaceae	Lecidea	cancriformis	Lecidea cancriformis
100717	0	11	NA	0	NA	Fungi	Ascomycota	Ascomycetes	Lecanorales	Lecideaceae	Lecidea	cancriformis	Lecidea cancriformis
100717	147	4	F	1	0	Fungi	Ascomycota	Ascomycetes	Lecanorales	Lecideaceae	Lecidea	cancriformis	Lecidea cancriformis
100717	171	3	C	1	1	Fungi	Ascomycota	Ascomycetes	Lecanorales	Lecideaceae	Lecidea	cancriformis	Lecidea cancriformis
100717	119	10	C	1	1	Fungi	Ascomycota	Ascomycetes	Lecanorales	Lecideaceae	Lecidea	cancriformis	Lecidea cancriformis
100717	174	7	F	1	0	Fungi	Ascomycota	Ascomycetes	Lecanorales	Lecideaceae	Lecidea	cancriformis	Lecidea cancriformis
100717	163	6	E	1	1	Fungi	Ascomycota	Ascomycetes	Lecanorales	Lecideaceae	Lecidea	cancriformis	Lecidea cancriformis
100717	0	3	NA	0	NA	Fungi	Ascomycota	Ascomycetes	Lecanorales	Lecideaceae	Lecidea	cancriformis	Lecidea cancriformis
100719	0	0	NA	0	NA	Fungi	Ascomycota	Ascomycetes	Lecanorales	Lecideaceae	Lecidea	lapicida	Lecidea lapicida
100719	0	7	NA	0	NA	Fungi	Ascomycota	Ascomycetes	Lecanorales	Lecideaceae	Lecidea	lapicida	Lecidea lapicida
100719	0	3	NA	0	NA	Fungi	Ascomycota	Ascomycetes	Lecanorales	Lecideaceae	Lecidea	lapicida	Lecidea lapicida
100719	0	2	NA	0	NA	Fungi	Ascomycota	Ascomycetes	Lecanorales	Lecideaceae	Lecidea	lapicida	Lecidea lapicida
100719	0	6	NA	0	NA	Fungi	Ascomycota	Ascomycetes	Lecanorales	Lecideaceae	Lecidea	lapicida	Lecidea lapicida
100721	0	0	NA	0	NA	Fungi	Ascomycota	Ascomycetes	Lecanorales	Lecideaceae	Lecidea	phillipsiana	Lecidea phillipsiana
100721	0	7	NA	0	NA	Fungi	Ascomycota	Ascomycetes	Lecanorales	Lecideaceae	Lecidea	phillipsiana	Lecidea phillipsiana
100721	164	16	C	1	1	Fungi	Ascomycota	Ascomycetes	Lecanorales	Lecideaceae	Lecidea	phillipsiana	Lecidea phillipsiana
100723	0	8	NA	0	NA	Fungi	Ascomycota	Ascomycetes	Lecanorales	Lecideaceae	Lecidea	siplei	Lecidea siplei
100723	0	9	NA	0	NA	Fungi	Ascomycota	Ascomycetes	Lecanorales	Lecideaceae	Lecidea	siplei	Lecidea siplei
100742	0	8	NA	0	NA	Plantae	Unknown	Unknown	Unknown	Unknown	Lepraria	angardiana	Leproloma cacuminum
100742	165	8	A	1	1	Plantae	Unknown	Unknown	Unknown	Unknown	Lepraria	angardiana	Leproloma cacuminum
100742	0	9	NA	0	NA	Plantae	Unknown	Unknown	Unknown	Unknown	Lepraria	angardiana	Leproloma cacuminum
100742	0	3	NA	0	NA	Plantae	Unknown	Unknown	Unknown	Unknown	Lepraria	angardiana	Leproloma cacuminum
100742	0	0	NA	0	NA	Plantae	Unknown	Unknown	Unknown	Unknown	Lepraria	angardiana	Leproloma cacuminum
100742	0	4	NA	0	NA	Plantae	Unknown	Unknown	Unknown	Unknown	Lepraria	angardiana	Leproloma cacuminum
100742	0	1	NA	0	NA	Plantae	Unknown	Unknown	Unknown	Unknown	Lepraria	angardiana	Leproloma cacuminum
100742	154	9	C	1	1	Plantae	Unknown	Unknown	Unknown	Unknown	Lepraria	angardiana	Leproloma cacuminum
100742	147	4	F	1	0	Plantae	Unknown	Unknown	Unknown	Unknown	Lepraria	angardiana	Leproloma cacuminum
100742	0	2	NA	0	NA	Plantae	Unknown	Unknown	Unknown	Unknown	Lepraria	angardiana	Leproloma cacuminum
100742	0	7	NA	0	NA	Plantae	Unknown	Unknown	Unknown	Unknown	Lepraria	angardiana	Leproloma cacuminum
100742	0	15	NA	0	NA	Plantae	Unknown	Unknown	Unknown	Unknown	Lepraria	angardiana	Leproloma cacuminum
100742	0	0	NA	0	NA	Plantae	Unknown	Unknown	Unknown	Unknown	Lepraria	angardiana	Lepraria angardiana
100742	0	16	NA	0	NA	Plantae	Unknown	Unknown	Unknown	Unknown	Lepraria	angardiana	Lepraria angardiana
100742	0	7	NA	0	NA	Plantae	Unknown	Unknown	Unknown	Unknown	Lepraria	angardiana	Lepraria angardiana
100742	136	7	C	1	1	Plantae	Unknown	Unknown	Unknown	Unknown	Lepraria	angardiana	Lepraria angardiana
100742	0	16	NA	0	NA	Plantae	Unknown	Unknown	Unknown	Unknown	Lepraria	angardiana	Leproloma cacuminum
100779	0	3	NA	0	NA	Plantae	Hepatophyta	Hepatopsida	Jungermanniales	Jungermanniaceae	Lophozia	excisa	Lophozia excisa
100779	171	3	C	1	1	Plantae	Hepatophyta	Hepatopsida	Jungermanniales	Jungermanniaceae	Lophozia	excisa	Lophozia excisa
100779	111	2	C	1	1	Plantae	Hepatophyta	Hepatopsida	Jungermanniales	Jungermanniaceae	Lophozia	excisa	Lophozia excisa
100779	0	2	NA	0	NA	Plantae	Hepatophyta	Hepatopsida	Jungermanniales	Jungermanniaceae	Lophozia	excisa	Lophozia excisa
100779	0	0	NA	0	NA	Plantae	Hepatophyta	Hepatopsida	Jungermanniales	Jungermanniaceae	Lophozia	excisa	Lophozia excisa
100779	126	3	C	1	1	Plantae	Hepatophyta	Hepatopsida	Jungermanniales	Jungermanniaceae	Lophozia	excisa	Lophozia excisa
100779	140	3	E	1	1	Plantae	Hepatophyta	Hepatopsida	Jungermanniales	Jungermanniaceae	Lophozia	excisa	Lophozia excisa
100779	128	3	C	1	1	Plantae	Hepatophyta	Hepatopsida	Jungermanniales	Jungermanniaceae	Lophozia	excisa	Lophozia excisa
100779	151	3	C	1	1	Plantae	Hepatophyta	Hepatopsida	Jungermanniales	Jungermanniaceae	Lophozia	excisa	Lophozia excisa
100779	113	3	C	1	1	Plantae	Hepatophyta	Hepatopsida	Jungermanniales	Jungermanniaceae	Lophozia	excisa	Lophozia excisa
100801	0	3	NA	0	NA	Plantae	Hepatophyta	Hepaticopsida	Marchantiales	Marchantiaceae	Marchantia	berteroana	Marchantia berteroana
100801	140	3	E	1	1	Plantae	Hepatophyta	Hepaticopsida	Marchantiales	Marchantiaceae	Marchantia	berteroana	Marchantia berteroana
100801	0	2	NA	0	NA	Plantae	Hepatophyta	Hepaticopsida	Marchantiales	Marchantiaceae	Marchantia	berteroana	Marchantia berteroana
100801	0	0	NA	0	NA	Plantae	Hepatophyta	Hepaticopsida	Marchantiales	Marchantiaceae	Marchantia	berteroana	Marchantia berteroana
100801	110	2	B	1	1	Plantae	Hepatophyta	Hepaticopsida	Marchantiales	Marchantiaceae	Marchantia	berteroana	Marchantia berteroana
100826	126	3	C	1	1	Plantae	Bryophyta	Bryopsida	Orthotrichales	Orthotrichaceae	Muelleriella	crassifolia	Muelleriella crassifolia
100826	111	2	C	1	1	Plantae	Bryophyta	Bryopsida	Orthotrichales	Orthotrichaceae	Muelleriella	crassifolia	Muelleriella crassifolia
100826	128	3	C	1	1	Plantae	Bryophyta	Bryopsida	Orthotrichales	Orthotrichaceae	Muelleriella	crassifolia	Muelleriella crassifolia
100826	0	0	NA	0	NA	Plantae	Bryophyta	Bryopsida	Orthotrichales	Orthotrichaceae	Muelleriella	crassifolia	Muelleriella crassifolia
100826	0	2	NA	0	NA	Plantae	Bryophyta	Bryopsida	Orthotrichales	Orthotrichaceae	Muelleriella	crassifolia	Muelleriella crassifolia
100826	0	3	NA	0	NA	Plantae	Bryophyta	Bryopsida	Orthotrichales	Orthotrichaceae	Muelleriella	crassifolia	Muelleriella crassifolia
100826	110	2	B	1	1	Plantae	Bryophyta	Bryopsida	Orthotrichales	Orthotrichaceae	Muelleriella	crassifolia	Muelleriella crassifolia
100858	0	3	NA	0	NA	Fungi	Ascomycota	Ascomycotina	Lecidiaceae	Pertusariaceae	Ochrolechia	frigida	Ochrolechia frigida
100858	0	0	NA	0	NA	Fungi	Ascomycota	Ascomycotina	Lecidiaceae	Pertusariaceae	Ochrolechia	frigida	Ochrolechia frigida
100858	0	2	NA	0	NA	Fungi	Ascomycota	Ascomycotina	Lecidiaceae	Pertusariaceae	Ochrolechia	frigida	Ochrolechia frigida
100858	126	3	C	1	1	Fungi	Ascomycota	Ascomycotina	Lecidiaceae	Pertusariaceae	Ochrolechia	frigida	Ochrolechia frigida
100858	108	3	C	1	1	Fungi	Ascomycota	Ascomycotina	Lecidiaceae	Pertusariaceae	Ochrolechia	frigida	Ochrolechia frigida
100858	170	4	C	1	1	Fungi	Ascomycota	Ascomycotina	Lecidiaceae	Pertusariaceae	Ochrolechia	frigida	Ochrolechia frigida
100858	0	4	NA	0	NA	Fungi	Ascomycota	Ascomycotina	Lecidiaceae	Pertusariaceae	Ochrolechia	frigida	Ochrolechia frigida
100858	0	1	NA	0	NA	Fungi	Ascomycota	Ascomycotina	Lecidiaceae	Pertusariaceae	Ochrolechia	frigida	Ochrolechia frigida
100858	147	4	F	1	0	Fungi	Ascomycota	Ascomycotina	Lecidiaceae	Pertusariaceae	Ochrolechia	frigida	Ochrolechia frigida
100858	151	3	C	1	1	Fungi	Ascomycota	Ascomycotina	Lecidiaceae	Pertusariaceae	Ochrolechia	frigida	Ochrolechia frigida
100858	113	3	C	1	1	Fungi	Ascomycota	Ascomycotina	Lecidiaceae	Pertusariaceae	Ochrolechia	frigida	Ochrolechia frigida
100858	0	15	NA	0	NA	Fungi	Ascomycota	Ascomycotina	Lecidiaceae	Pertusariaceae	Ochrolechia	frigida	Ochrolechia frigida
100858	112	3	B	1	1	Fungi	Ascomycota	Ascomycotina	Lecidiaceae	Pertusariaceae	Ochrolechia	frigida	Ochrolechia frigida
100858	133	3	C	1	1	Fungi	Ascomycota	Ascomycotina	Lecidiaceae	Pertusariaceae	Ochrolechia	frigida	Ochrolechia frigida
100858	111	2	C	1	1	Fungi	Ascomycota	Ascomycotina	Lecidiaceae	Pertusariaceae	Ochrolechia	frigida	Ochrolechia frigida
100858	128	3	C	1	1	Fungi	Ascomycota	Ascomycotina	Lecidiaceae	Pertusariaceae	Ochrolechia	frigida	Ochrolechia frigida
100858	132	3	B	1	1	Fungi	Ascomycota	Ascomycotina	Lecidiaceae	Pertusariaceae	Ochrolechia	frigida	Ochrolechia frigida
100865	0	0	NA	0	NA	Fungi	Ascomycota	Ascomycetes	Lecanorales	Lecanoraceae	Omphalodina	siplei	Omphalodina siplei
100865	0	14	NA	0	NA	Fungi	Ascomycota	Ascomycetes	Lecanorales	Lecanoraceae	Omphalodina	siplei	Omphalodina siplei
100865	154	9	C	1	1	Fungi	Ascomycota	Ascomycetes	Lecanorales	Lecanoraceae	Omphalodina	siplei	Omphalodina siplei
100865	0	9	NA	0	NA	Fungi	Ascomycota	Ascomycetes	Lecanorales	Lecanoraceae	Omphalodina	siplei	Omphalodina siplei
100865	0	8	NA	0	NA	Fungi	Ascomycota	Ascomycetes	Lecanorales	Lecanoraceae	Omphalodina	siplei	Omphalodina siplei
100873	0	3	NA	0	NA	Plantae	Bryophyta	Bryopsida	Orthotrichales	Orthotrichaceae	Orthotrichum	rupestre	Orthotrichum rupestre
100875	0	0	NA	0	NA	Plantae	Bryophyta	Hepaticopsida	Jungermanniales	Geocalycaceae	Pachyglossa	dissitifolia	Pachyglossa dissitifolia
100875	0	2	NA	0	NA	Plantae	Bryophyta	Hepaticopsida	Jungermanniales	Geocalycaceae	Pachyglossa	dissitifolia	Pachyglossa dissitifolia
100875	171	3	C	1	1	Plantae	Bryophyta	Hepaticopsida	Jungermanniales	Geocalycaceae	Pachyglossa	dissitifolia	Pachyglossa dissitifolia
100875	0	3	NA	0	NA	Plantae	Bryophyta	Hepaticopsida	Jungermanniales	Geocalycaceae	Pachyglossa	dissitifolia	Pachyglossa dissitifolia
100875	111	2	C	1	1	Plantae	Bryophyta	Hepaticopsida	Jungermanniales	Geocalycaceae	Pachyglossa	dissitifolia	Pachyglossa dissitifolia
100875	126	3	C	1	1	Plantae	Bryophyta	Hepaticopsida	Jungermanniales	Geocalycaceae	Pachyglossa	dissitifolia	Pachyglossa dissitifolia
100904	0	2	NA	0	NA	Fungi	Ascomycota	Ascomycotina	Lecidiaceae	Peltigeraceae	Peltigera	canina	Peltigera canina
100907	0	0	NA	0	NA	Fungi	Ascomycota	Ascomycotina	Lecidiaceae	Peltigeraceae	Peltigera	rufescens	Peltigera rufescens
100907	0	3	NA	0	NA	Fungi	Ascomycota	Ascomycotina	Lecidiaceae	Peltigeraceae	Peltigera	rufescens	Peltigera rufescens
100907	0	2	NA	0	NA	Fungi	Ascomycota	Ascomycotina	Lecidiaceae	Peltigeraceae	Peltigera	rufescens	Peltigera rufescens
100907	126	3	C	1	1	Fungi	Ascomycota	Ascomycotina	Lecidiaceae	Peltigeraceae	Peltigera	rufescens	Peltigera rufescens
100927	0	7	NA	0	NA	Fungi	Ascomycota	Ascomycetes	Lecanorales	Physciaceae	Physcia	caesia	Physcia caesia
100927	0	16	NA	0	NA	Fungi	Ascomycota	Ascomycetes	Lecanorales	Physciaceae	Physcia	caesia	Physcia caesia
100927	0	3	NA	0	NA	Fungi	Ascomycota	Ascomycetes	Lecanorales	Physciaceae	Physcia	caesia	Physcia caesia
100927	0	8	NA	0	NA	Fungi	Ascomycota	Ascomycetes	Lecanorales	Physciaceae	Physcia	caesia	Physcia caesia
100927	154	9	C	1	1	Fungi	Ascomycota	Ascomycetes	Lecanorales	Physciaceae	Physcia	caesia	Physcia caesia
100927	0	9	NA	0	NA	Fungi	Ascomycota	Ascomycetes	Lecanorales	Physciaceae	Physcia	caesia	Physcia caesia
100927	0	12	NA	0	NA	Fungi	Ascomycota	Ascomycetes	Lecanorales	Physciaceae	Physcia	caesia	Physcia caesia
100927	0	0	NA	0	NA	Fungi	Ascomycota	Ascomycetes	Lecanorales	Physciaceae	Physcia	caesia	Physcia caesia
100927	0	14	NA	0	NA	Fungi	Ascomycota	Ascomycetes	Lecanorales	Physciaceae	Physcia	caesia	Physcia caesia
100927	164	16	C	1	1	Fungi	Ascomycota	Ascomycetes	Lecanorales	Physciaceae	Physcia	caesia	Physcia caesia
100927	174	7	F	1	0	Fungi	Ascomycota	Ascomycetes	Lecanorales	Physciaceae	Physcia	caesia	Physcia caesia
100927	136	7	C	1	1	Fungi	Ascomycota	Ascomycetes	Lecanorales	Physciaceae	Physcia	caesia	Physcia caesia
100927	122	9	I	1	0	Fungi	Ascomycota	Ascomycetes	Lecanorales	Physciaceae	Physcia	caesia	Physcia caesia
100927	0	6	NA	0	NA	Fungi	Ascomycota	Ascomycetes	Lecanorales	Physciaceae	Physcia	caesia	Physcia caesia
100927	140	3	E	1	1	Fungi	Ascomycota	Ascomycetes	Lecanorales	Physciaceae	Physcia	caesia	Physcia caesia
100927	0	2	NA	0	NA	Fungi	Ascomycota	Ascomycetes	Lecanorales	Physciaceae	Physcia	caesia	Physcia caesia
100927	0	4	NA	0	NA	Fungi	Ascomycota	Ascomycetes	Lecanorales	Physciaceae	Physcia	caesia	Physcia caesia
100927	165	8	A	1	1	Fungi	Ascomycota	Ascomycetes	Lecanorales	Physciaceae	Physcia	caesia	Physcia caesia
100927	110	2	B	1	1	Fungi	Ascomycota	Ascomycetes	Lecanorales	Physciaceae	Physcia	caesia	Physcia caesia
100927	106	8	C	1	1	Fungi	Ascomycota	Ascomycetes	Lecanorales	Physciaceae	Physcia	caesia	Physcia caesia
100927	0	1	NA	0	NA	Fungi	Ascomycota	Ascomycetes	Lecanorales	Physciaceae	Physcia	caesia	Physcia caesia
100927	0	5	NA	0	NA	Fungi	Ascomycota	Ascomycetes	Lecanorales	Physciaceae	Physcia	caesia	Physcia caesia
100927	147	4	F	1	0	Fungi	Ascomycota	Ascomycetes	Lecanorales	Physciaceae	Physcia	caesia	Physcia caesia
100927	117	3	C	1	1	Fungi	Ascomycota	Ascomycetes	Lecanorales	Physciaceae	Physcia	caesia	Physcia caesia
100927	135	7	C	1	1	Fungi	Ascomycota	Ascomycetes	Lecanorales	Physciaceae	Physcia	caesia	Physcia caesia
100927	112	3	B	1	1	Fungi	Ascomycota	Ascomycetes	Lecanorales	Physciaceae	Physcia	caesia	Physcia caesia
100927	148	1	F	1	0	Fungi	Ascomycota	Ascomycetes	Lecanorales	Physciaceae	Physcia	caesia	Physcia caesia
100927	113	3	C	1	1	Fungi	Ascomycota	Ascomycetes	Lecanorales	Physciaceae	Physcia	caesia	Physcia caesia
100927	162	13	H	1	0	Fungi	Ascomycota	Ascomycetes	Lecanorales	Physciaceae	Physcia	caesia	Physcia caesia
100927	107	3	C	1	1	Fungi	Ascomycota	Ascomycetes	Lecanorales	Physciaceae	Physcia	caesia	Physcia caesia
100927	171	3	C	1	1	Fungi	Ascomycota	Ascomycetes	Lecanorales	Physciaceae	Physcia	caesia	Physcia caesia
100927	0	10	NA	0	NA	Fungi	Ascomycota	Ascomycetes	Lecanorales	Physciaceae	Physcia	caesia	Physcia caesia
100927	163	6	E	1	1	Fungi	Ascomycota	Ascomycetes	Lecanorales	Physciaceae	Physcia	caesia	Physcia caesia
100928	0	0	NA	0	NA	Fungi	Ascomycota	Ascomycetes	Lecanorales	Physciaceae	Physcia	dubia	Physcia dubia
100928	112	3	B	1	1	Fungi	Ascomycota	Ascomycetes	Lecanorales	Physciaceae	Physcia	dubia	Physcia dubia
100928	0	9	NA	0	NA	Fungi	Ascomycota	Ascomycetes	Lecanorales	Physciaceae	Physcia	dubia	Physcia dubia
100928	0	8	NA	0	NA	Fungi	Ascomycota	Ascomycetes	Lecanorales	Physciaceae	Physcia	dubia	Physcia dubia
100928	154	9	C	1	1	Fungi	Ascomycota	Ascomycetes	Lecanorales	Physciaceae	Physcia	dubia	Physcia dubia
100928	0	7	NA	0	NA	Fungi	Ascomycota	Ascomycetes	Lecanorales	Physciaceae	Physcia	dubia	Physcia dubia
100928	0	15	NA	0	NA	Fungi	Ascomycota	Ascomycetes	Lecanorales	Physciaceae	Physcia	dubia	Physcia dubia
100928	106	8	C	1	1	Fungi	Ascomycota	Ascomycetes	Lecanorales	Physciaceae	Physcia	dubia	Physcia dubia
100928	124	9	C	1	1	Fungi	Ascomycota	Ascomycetes	Lecanorales	Physciaceae	Physcia	dubia	Physcia dubia
100928	136	7	C	1	1	Fungi	Ascomycota	Ascomycetes	Lecanorales	Physciaceae	Physcia	dubia	Physcia dubia
100928	171	3	C	1	1	Fungi	Ascomycota	Ascomycetes	Lecanorales	Physciaceae	Physcia	dubia	Physcia dubia
100928	164	16	C	1	1	Fungi	Ascomycota	Ascomycetes	Lecanorales	Physciaceae	Physcia	dubia	Physcia dubia
100928	165	8	A	1	1	Fungi	Ascomycota	Ascomycetes	Lecanorales	Physciaceae	Physcia	dubia	Physcia dubia
100928	147	4	F	1	0	Fungi	Ascomycota	Ascomycetes	Lecanorales	Physciaceae	Physcia	dubia	Physcia dubia
100928	0	3	NA	0	NA	Fungi	Ascomycota	Ascomycetes	Lecanorales	Physciaceae	Physcia	dubia	Physcia dubia
100928	0	5	NA	0	NA	Fungi	Ascomycota	Ascomycetes	Lecanorales	Physciaceae	Physcia	dubia	Physcia dubia
100928	170	4	C	1	1	Fungi	Ascomycota	Ascomycetes	Lecanorales	Physciaceae	Physcia	dubia	Physcia dubia
100928	126	3	C	1	1	Fungi	Ascomycota	Ascomycetes	Lecanorales	Physciaceae	Physcia	dubia	Physcia dubia
100935	0	3	NA	0	NA	Fungi	Ascomycota	Ascomycotina	Trapeliaceae	Trapeliaceae	Placopsis	gelida	Placopsis gelida
100974	0	8	NA	0	NA	Fungi	Ascomycota	Ascomycetes	Lecanorales	Acarosporaceae	Pleopsidium	chlorophanum	Pleopsidium chlorophanum
100974	0	7	NA	0	NA	Fungi	Ascomycota	Ascomycetes	Lecanorales	Acarosporaceae	Pleopsidium	chlorophanum	Pleopsidium chlorophanum
100974	0	9	NA	0	NA	Fungi	Ascomycota	Ascomycetes	Lecanorales	Acarosporaceae	Pleopsidium	chlorophanum	Pleopsidium chlorophanum
100974	126	3	C	1	1	Fungi	Ascomycota	Ascomycetes	Lecanorales	Acarosporaceae	Pleopsidium	chlorophanum	Pleopsidium chlorophanum
100974	0	0	NA	0	NA	Fungi	Ascomycota	Ascomycetes	Lecanorales	Acarosporaceae	Pleopsidium	chlorophanum	Pleopsidium chlorophanum
100974	0	16	NA	0	NA	Fungi	Ascomycota	Ascomycetes	Lecanorales	Acarosporaceae	Pleopsidium	chlorophanum	Pleopsidium chlorophanum
100974	0	4	NA	0	NA	Fungi	Ascomycota	Ascomycetes	Lecanorales	Acarosporaceae	Pleopsidium	chlorophanum	Pleopsidium chlorophanum
100974	0	3	NA	0	NA	Fungi	Ascomycota	Ascomycetes	Lecanorales	Acarosporaceae	Pleopsidium	chlorophanum	Pleopsidium chlorophanum
100974	0	1	NA	0	NA	Fungi	Ascomycota	Ascomycetes	Lecanorales	Acarosporaceae	Pleopsidium	chlorophanum	Pleopsidium chlorophanum
100974	0	6	NA	0	NA	Fungi	Ascomycota	Ascomycetes	Lecanorales	Acarosporaceae	Pleopsidium	chlorophanum	Pleopsidium chlorophanum
100974	0	10	NA	0	NA	Fungi	Ascomycota	Ascomycetes	Lecanorales	Acarosporaceae	Pleopsidium	chlorophanum	Pleopsidium chlorophanum
100974	0	2	NA	0	NA	Fungi	Ascomycota	Ascomycetes	Lecanorales	Acarosporaceae	Pleopsidium	chlorophanum	Pleopsidium chlorophanum
100974	136	7	C	1	1	Fungi	Ascomycota	Ascomycetes	Lecanorales	Acarosporaceae	Pleopsidium	chlorophanum	Pleopsidium chlorophanum
100974	162	13	H	1	0	Fungi	Ascomycota	Ascomycetes	Lecanorales	Acarosporaceae	Pleopsidium	chlorophanum	Pleopsidium chlorophanum
100974	0	14	NA	0	NA	Fungi	Ascomycota	Ascomycetes	Lecanorales	Acarosporaceae	Pleopsidium	chlorophanum	Pleopsidium chlorophanum
100974	0	12	NA	0	NA	Fungi	Ascomycota	Ascomycetes	Lecanorales	Acarosporaceae	Pleopsidium	chlorophanum	Pleopsidium chlorophanum
100974	135	7	C	1	1	Fungi	Ascomycota	Ascomycetes	Lecanorales	Acarosporaceae	Pleopsidium	chlorophanum	Pleopsidium chlorophanum
100974	165	8	A	1	1	Fungi	Ascomycota	Ascomycetes	Lecanorales	Acarosporaceae	Pleopsidium	chlorophanum	Pleopsidium chlorophanum
100974	164	16	C	1	1	Fungi	Ascomycota	Ascomycetes	Lecanorales	Acarosporaceae	Pleopsidium	chlorophanum	Pleopsidium chlorophanum
100974	0	13	NA	0	NA	Fungi	Ascomycota	Ascomycetes	Lecanorales	Acarosporaceae	Pleopsidium	chlorophanum	Pleopsidium chlorophanum
100974	148	1	F	1	0	Fungi	Ascomycota	Ascomycetes	Lecanorales	Acarosporaceae	Pleopsidium	chlorophanum	Pleopsidium chlorophanum
100974	0	15	NA	0	NA	Fungi	Ascomycota	Ascomycetes	Lecanorales	Acarosporaceae	Pleopsidium	chlorophanum	Pleopsidium chlorophanum
100974	106	8	C	1	1	Fungi	Ascomycota	Ascomycetes	Lecanorales	Acarosporaceae	Pleopsidium	chlorophanum	Pleopsidium chlorophanum
100992	0	3	NA	0	NA	Plantae	Bryophyta	Bryopsida	Bryales	Bryaceae	Pohlia	nutans	Pohlia nutans
100992	170	4	C	1	1	Plantae	Bryophyta	Bryopsida	Bryales	Bryaceae	Pohlia	nutans	Pohlia nutans
100992	0	2	NA	0	NA	Plantae	Bryophyta	Bryopsida	Bryales	Bryaceae	Pohlia	nutans	Pohlia nutans
100992	0	0	NA	0	NA	Plantae	Bryophyta	Bryopsida	Bryales	Bryaceae	Pohlia	nutans	Pohlia nutans
100992	133	3	C	1	1	Plantae	Bryophyta	Bryopsida	Bryales	Bryaceae	Pohlia	nutans	Pohlia nutans
100992	134	3	C	1	1	Plantae	Bryophyta	Bryopsida	Bryales	Bryaceae	Pohlia	nutans	Pohlia nutans
100992	0	4	NA	0	NA	Plantae	Bryophyta	Bryopsida	Bryales	Bryaceae	Pohlia	nutans	Pohlia nutans
100992	0	1	NA	0	NA	Plantae	Bryophyta	Bryopsida	Bryales	Bryaceae	Pohlia	nutans	Pohlia nutans
100992	112	3	B	1	1	Plantae	Bryophyta	Bryopsida	Bryales	Bryaceae	Pohlia	nutans	Pohlia nutans
100992	126	3	C	1	1	Plantae	Bryophyta	Bryopsida	Bryales	Bryaceae	Pohlia	nutans	Pohlia nutans
100992	148	1	F	1	0	Plantae	Bryophyta	Bryopsida	Bryales	Bryaceae	Pohlia	nutans	Pohlia nutans
100992	107	3	C	1	1	Plantae	Bryophyta	Bryopsida	Bryales	Bryaceae	Pohlia	nutans	Pohlia nutans
100992	117	3	C	1	1	Plantae	Bryophyta	Bryopsida	Bryales	Bryaceae	Pohlia	nutans	Pohlia nutans
100992	111	2	C	1	1	Plantae	Bryophyta	Bryopsida	Bryales	Bryaceae	Pohlia	nutans	Pohlia nutans
100992	175	8	C	1	1	Plantae	Bryophyta	Bryopsida	Bryales	Bryaceae	Pohlia	nutans	Pohlia nutans
100992	140	3	E	1	1	Plantae	Bryophyta	Bryopsida	Bryales	Bryaceae	Pohlia	nutans	Pohlia nutans
100992	0	7	NA	0	NA	Plantae	Bryophyta	Bryopsida	Bryales	Bryaceae	Pohlia	nutans	Pohlia nutans
100992	122	9	I	1	0	Plantae	Bryophyta	Bryopsida	Bryales	Bryaceae	Pohlia	nutans	Pohlia nutans
100992	0	14	NA	0	NA	Plantae	Bryophyta	Bryopsida	Bryales	Bryaceae	Pohlia	nutans	Pohlia nutans
100992	115	3	B	1	1	Plantae	Bryophyta	Bryopsida	Bryales	Bryaceae	Pohlia	nutans	Pohlia nutans
100992	108	3	C	1	1	Plantae	Bryophyta	Bryopsida	Bryales	Bryaceae	Pohlia	nutans	Pohlia nutans
100992	0	8	NA	0	NA	Plantae	Bryophyta	Bryopsida	Bryales	Bryaceae	Pohlia	nutans	Pohlia nutans
100992	171	3	C	1	1	Plantae	Bryophyta	Bryopsida	Bryales	Bryaceae	Pohlia	nutans	Pohlia nutans
100993	0	3	NA	0	NA	Plantae	Bryophyta	Bryopsida	Bryales	Mniaceae	Pohlia	wahlenbergii	Pohlia wahlenbergii
100993	0	0	NA	0	NA	Plantae	Bryophyta	Bryopsida	Bryales	Mniaceae	Pohlia	wahlenbergii	Pohlia wahlenbergii
100993	140	3	E	1	1	Plantae	Bryophyta	Bryopsida	Bryales	Mniaceae	Pohlia	wahlenbergii	Pohlia wahlenbergii
100993	171	3	C	1	1	Plantae	Bryophyta	Bryopsida	Bryales	Mniaceae	Pohlia	wahlenbergii	Pohlia wahlenbergii
100994	126	3	C	1	1	Plantae	Bryophyta	Bryopsida	Polytrichales	Polytrichaceae	Polytrichastrum	alpinum	Polytrichastrum alpinum
100994	0	2	NA	0	NA	Plantae	Bryophyta	Bryopsida	Polytrichales	Polytrichaceae	Polytrichastrum	alpinum	Polytrichastrum alpinum
100994	0	0	NA	0	NA	Plantae	Bryophyta	Bryopsida	Polytrichales	Polytrichaceae	Polytrichastrum	alpinum	Polytrichastrum alpinum
100994	0	3	NA	0	NA	Plantae	Bryophyta	Bryopsida	Polytrichales	Polytrichaceae	Polytrichastrum	alpinum	Polytrichum alpinum
100994	0	3	NA	0	NA	Plantae	Bryophyta	Bryopsida	Polytrichales	Polytrichaceae	Polytrichastrum	alpinum	Polytrichastrum alpinum
100994	0	1	NA	0	NA	Plantae	Bryophyta	Bryopsida	Polytrichales	Polytrichaceae	Polytrichastrum	alpinum	Polytrichum alpinum
100994	0	0	NA	0	NA	Plantae	Bryophyta	Bryopsida	Polytrichales	Polytrichaceae	Polytrichastrum	alpinum	Polytrichum alpinum
100994	111	2	C	1	1	Plantae	Bryophyta	Bryopsida	Polytrichales	Polytrichaceae	Polytrichastrum	alpinum	Polytrichastrum alpinum
100994	128	3	C	1	1	Plantae	Bryophyta	Bryopsida	Polytrichales	Polytrichaceae	Polytrichastrum	alpinum	Polytrichastrum alpinum
100994	140	3	E	1	1	Plantae	Bryophyta	Bryopsida	Polytrichales	Polytrichaceae	Polytrichastrum	alpinum	Polytrichastrum alpinum
100994	0	1	NA	0	NA	Plantae	Bryophyta	Bryopsida	Polytrichales	Polytrichaceae	Polytrichastrum	alpinum	Polytrichastrum alpinum
100994	133	3	C	1	1	Plantae	Bryophyta	Bryopsida	Polytrichales	Polytrichaceae	Polytrichastrum	alpinum	Polytrichastrum alpinum
100994	112	3	B	1	1	Plantae	Bryophyta	Bryopsida	Polytrichales	Polytrichaceae	Polytrichastrum	alpinum	Polytrichastrum alpinum
100994	140	3	E	1	1	Plantae	Bryophyta	Bryopsida	Polytrichales	Polytrichaceae	Polytrichastrum	alpinum	Polytrichum alpinum
100994	126	3	C	1	1	Plantae	Bryophyta	Bryopsida	Polytrichales	Polytrichaceae	Polytrichastrum	alpinum	Polytrichum alpinum
100994	150	3	C	1	1	Plantae	Bryophyta	Bryopsida	Polytrichales	Polytrichaceae	Polytrichastrum	alpinum	Polytrichum alpinum
100994	115	3	B	1	1	Plantae	Bryophyta	Bryopsida	Polytrichales	Polytrichaceae	Polytrichastrum	alpinum	Polytrichastrum alpinum
100994	0	3	NA	0	NA	Plantae	Bryophyta	Bryopsida	Polytrichales	Polytrichaceae	Polytrichastrum	alpinum	Pogonatum alpinum
100994	107	3	C	1	1	Plantae	Bryophyta	Bryopsida	Polytrichales	Polytrichaceae	Polytrichastrum	alpinum	Polytrichastrum alpinum
100994	110	2	B	1	1	Plantae	Bryophyta	Bryopsida	Polytrichales	Polytrichaceae	Polytrichastrum	alpinum	Polytrichastrum alpinum
100994	0	0	NA	0	NA	Plantae	Bryophyta	Bryopsida	Polytrichales	Polytrichaceae	Polytrichastrum	alpinum	Pogonatum alpinum
100994	134	3	C	1	1	Plantae	Bryophyta	Bryopsida	Polytrichales	Polytrichaceae	Polytrichastrum	alpinum	Polytrichastrum alpinum
100994	113	3	C	1	1	Plantae	Bryophyta	Bryopsida	Polytrichales	Polytrichaceae	Polytrichastrum	alpinum	Polytrichastrum alpinum
100994	149	3	E	1	1	Plantae	Bryophyta	Bryopsida	Polytrichales	Polytrichaceae	Polytrichastrum	alpinum	Polytrichastrum alpinum
100994	112	3	B	1	1	Plantae	Bryophyta	Bryopsida	Polytrichales	Polytrichaceae	Polytrichastrum	alpinum	Polytrichum alpinum
100994	171	3	C	1	1	Plantae	Bryophyta	Bryopsida	Polytrichales	Polytrichaceae	Polytrichastrum	alpinum	Polytrichastrum alpinum
100994	0	4	NA	0	NA	Plantae	Bryophyta	Bryopsida	Polytrichales	Polytrichaceae	Polytrichastrum	alpinum	Polytrichastrum alpinum
100999	126	3	C	1	1	Plantae	Bryophyta	Bryopsida	Polytrichales	Polytrichaceae	Polytrichum	piliferum	Polytrichum piliferum
100999	0	3	NA	0	NA	Plantae	Bryophyta	Bryopsida	Polytrichales	Polytrichaceae	Polytrichum	piliferum	Polytrichum piliferum
100999	0	0	NA	0	NA	Plantae	Bryophyta	Bryopsida	Polytrichales	Polytrichaceae	Polytrichum	piliferum	Polytrichum piliferum
100999	140	3	E	1	1	Plantae	Bryophyta	Bryopsida	Polytrichales	Polytrichaceae	Polytrichum	piliferum	Polytrichum piliferum
100999	134	3	C	1	1	Plantae	Bryophyta	Bryopsida	Polytrichales	Polytrichaceae	Polytrichum	piliferum	Polytrichum piliferum
100999	112	3	B	1	1	Plantae	Bryophyta	Bryopsida	Polytrichales	Polytrichaceae	Polytrichum	piliferum	Polytrichum piliferum
100999	170	4	C	1	1	Plantae	Bryophyta	Bryopsida	Polytrichales	Polytrichaceae	Polytrichum	piliferum	Polytrichum piliferum
100999	0	2	NA	0	NA	Plantae	Bryophyta	Bryopsida	Polytrichales	Polytrichaceae	Polytrichum	piliferum	Polytrichum piliferum
100999	128	3	C	1	1	Plantae	Bryophyta	Bryopsida	Polytrichales	Polytrichaceae	Polytrichum	piliferum	Polytrichum piliferum
100999	0	4	NA	0	NA	Plantae	Bryophyta	Bryopsida	Polytrichales	Polytrichaceae	Polytrichum	piliferum	Polytrichum piliferum
101000	0	3	NA	0	NA	Plantae	Bryophyta	Bryopsida	Polytrichales	Polytrichaceae	Polytrichum	strictum	Polytrichum strictum
101000	0	2	NA	0	NA	Plantae	Bryophyta	Bryopsida	Polytrichales	Polytrichaceae	Polytrichum	strictum	Polytrichum strictum
101000	0	3	NA	0	NA	Plantae	Bryophyta	Bryopsida	Polytrichales	Polytrichaceae	Polytrichum	strictum	Polytrichum alpestre
101000	108	3	C	1	1	Plantae	Bryophyta	Bryopsida	Polytrichales	Polytrichaceae	Polytrichum	strictum	Polytrichum alpestre
101000	134	3	C	1	1	Plantae	Bryophyta	Bryopsida	Polytrichales	Polytrichaceae	Polytrichum	strictum	Polytrichum alpestre
101000	0	0	NA	0	NA	Plantae	Bryophyta	Bryopsida	Polytrichales	Polytrichaceae	Polytrichum	strictum	Polytrichum strictum
101000	0	1	NA	0	NA	Plantae	Bryophyta	Bryopsida	Polytrichales	Polytrichaceae	Polytrichum	strictum	Polytrichum strictum
101000	0	1	NA	0	NA	Plantae	Bryophyta	Bryopsida	Polytrichales	Polytrichaceae	Polytrichum	strictum	Polytrichum alpestre
101000	134	3	C	1	1	Plantae	Bryophyta	Bryopsida	Polytrichales	Polytrichaceae	Polytrichum	strictum	Polytrichum strictum
101000	113	3	C	1	1	Plantae	Bryophyta	Bryopsida	Polytrichales	Polytrichaceae	Polytrichum	strictum	Polytrichum strictum
101000	0	2	NA	0	NA	Plantae	Bryophyta	Bryopsida	Polytrichales	Polytrichaceae	Polytrichum	strictum	Polytrichum alpestre
101000	0	0	NA	0	NA	Plantae	Bryophyta	Bryopsida	Polytrichales	Polytrichaceae	Polytrichum	strictum	Polytrichum alpestre
101000	171	3	C	1	1	Plantae	Bryophyta	Bryopsida	Polytrichales	Polytrichaceae	Polytrichum	strictum	Polytrichum strictum
101000	108	3	C	1	1	Plantae	Bryophyta	Bryopsida	Polytrichales	Polytrichaceae	Polytrichum	strictum	Polytrichum strictum
101000	110	2	B	1	1	Plantae	Bryophyta	Bryopsida	Polytrichales	Polytrichaceae	Polytrichum	strictum	Polytrichum strictum
101010	0	5	NA	0	NA	Plantae	Bryophyta	Bryopsida	Pottiales	Pottiaceae	Pottia	heimii	Pottia heimii
101010	131	9	C	1	1	Plantae	Bryophyta	Bryopsida	Pottiales	Pottiaceae	Pottia	heimii	Pottia heimii
101010	0	7	NA	0	NA	Plantae	Bryophyta	Bryopsida	Pottiales	Pottiaceae	Pottia	heimii	Pottia heimii
101010	0	9	NA	0	NA	Plantae	Bryophyta	Bryopsida	Pottiales	Pottiaceae	Pottia	heimii	Pottia heimii
101010	0	0	NA	0	NA	Plantae	Bryophyta	Bryopsida	Pottiales	Pottiaceae	Pottia	heimii	Pottia heimii
101010	154	9	C	1	1	Plantae	Bryophyta	Bryopsida	Pottiales	Pottiaceae	Pottia	heimii	Pottia heimii
101010	141	5	B	1	1	Plantae	Bryophyta	Bryopsida	Pottiales	Pottiaceae	Pottia	heimii	Pottia heimii
101010	105	9	C	1	1	Plantae	Bryophyta	Bryopsida	Pottiales	Pottiaceae	Pottia	heimii	Pottia heimii
101010	0	1	NA	0	NA	Plantae	Bryophyta	Bryopsida	Pottiales	Pottiaceae	Pottia	heimii	Pottia heimii
101016	0	0	NA	0	NA	Fungi	Ascomycota	Ascomycotina	Lecidiaceae	Parmeliaceae	Pseudephebe	miniscula	Pseudephebe miniscula
101016	0	7	NA	0	NA	Fungi	Ascomycota	Ascomycotina	Lecidiaceae	Parmeliaceae	Pseudephebe	miniscula	Pseudephebe miniscula
101016	136	7	C	1	1	Fungi	Ascomycota	Ascomycotina	Lecidiaceae	Parmeliaceae	Pseudephebe	miniscula	Pseudephebe miniscula
101016	0	16	NA	0	NA	Fungi	Ascomycota	Ascomycotina	Lecidiaceae	Parmeliaceae	Pseudephebe	miniscula	Pseudephebe miniscula
101016	0	3	NA	0	NA	Fungi	Ascomycota	Ascomycotina	Lecidiaceae	Parmeliaceae	Pseudephebe	miniscula	Pseudephebe miniscula
101017	0	3	NA	0	NA	Fungi	Ascomycota	Ascomycotina	Lecidiaceae	Parmeliaceae	Pseudephebe	pubescens	Pseudephebe pubescens
101017	0	2	NA	0	NA	Fungi	Ascomycota	Ascomycotina	Lecidiaceae	Parmeliaceae	Pseudephebe	pubescens	Pseudephebe pubescens
101017	0	0	NA	0	NA	Fungi	Ascomycota	Ascomycotina	Lecidiaceae	Parmeliaceae	Pseudephebe	pubescens	Pseudephebe pubescens
101017	132	3	B	1	1	Fungi	Ascomycota	Ascomycotina	Lecidiaceae	Parmeliaceae	Pseudephebe	pubescens	Pseudephebe pubescens
101017	0	1	NA	0	NA	Fungi	Ascomycota	Ascomycotina	Lecidiaceae	Parmeliaceae	Pseudephebe	pubescens	Pseudephebe pubescens
101017	128	3	C	1	1	Fungi	Ascomycota	Ascomycotina	Lecidiaceae	Parmeliaceae	Pseudephebe	pubescens	Pseudephebe pubescens
101017	126	3	C	1	1	Fungi	Ascomycota	Ascomycotina	Lecidiaceae	Parmeliaceae	Pseudephebe	pubescens	Pseudephebe pubescens
101017	170	4	C	1	1	Fungi	Ascomycota	Ascomycotina	Lecidiaceae	Parmeliaceae	Pseudephebe	pubescens	Pseudephebe pubescens
101017	171	3	C	1	1	Fungi	Ascomycota	Ascomycotina	Lecidiaceae	Parmeliaceae	Pseudephebe	pubescens	Pseudephebe pubescens
101048	0	3	NA	0	NA	Plantae	Bryophyta	Bryopsida	Grimmiales	Grimmiaceae	Racomitrium	austro-georgicum	Racomitrium austro-georgicum
101054	140	3	E	1	1	Plantae	Bryophyta	Bryopsida	Grimmiales	Grimmiaceae	Racomitrium	heterostichoides	Racomitrium heterostichoides
101056	0	3	NA	0	NA	Plantae	Bryophyta	Bryopsida	Grimmiales	Grimmiaceae	Racomitrium	lanuginosum	Racomitrium lanuginosum
101056	140	3	E	1	1	Plantae	Bryophyta	Bryopsida	Grimmiales	Grimmiaceae	Racomitrium	lanuginosum	Racomitrium lanuginosum
101056	0	0	NA	0	NA	Plantae	Bryophyta	Bryopsida	Grimmiales	Grimmiaceae	Racomitrium	lanuginosum	Racomitrium lanuginosum
101060	140	3	E	1	1	Plantae	Bryophyta	Bryopsida	Grimmiales	Grimmiaceae	Racomitrium	subsecundum	Racomitrium subsecundum
101061	0	2	NA	0	NA	Plantae	Bryophyta	Bryopsida	Grimmiales	Grimmiaceae	Racomitrium	sudeticum	Racomitrium sudeticum
101061	0	4	NA	0	NA	Plantae	Bryophyta	Bryopsida	Grimmiales	Grimmiaceae	Racomitrium	sudeticum	Racomitrium sudeticum
101061	0	3	NA	0	NA	Plantae	Bryophyta	Bryopsida	Grimmiales	Grimmiaceae	Racomitrium	sudeticum	Racomitrium sudeticum
101061	0	0	NA	0	NA	Plantae	Bryophyta	Bryopsida	Grimmiales	Grimmiaceae	Racomitrium	sudeticum	Racomitrium sudeticum
101061	171	3	C	1	1	Plantae	Bryophyta	Bryopsida	Grimmiales	Grimmiaceae	Racomitrium	sudeticum	Racomitrium sudeticum
101084	0	9	NA	0	NA	Fungi	Ascomycota	Ascomycetes	Lecanorales	Lecideaceae	Rhizopcarpon	flavum	Rhizopcarpon flavum
101084	154	9	C	1	1	Fungi	Ascomycota	Ascomycetes	Lecanorales	Lecideaceae	Rhizopcarpon	flavum	Rhizopcarpon flavum
101084	0	16	NA	0	NA	Fungi	Ascomycota	Ascomycetes	Lecanorales	Lecideaceae	Rhizopcarpon	flavum	Rhizopcarpon flavum
101084	0	7	NA	0	NA	Fungi	Ascomycota	Ascomycetes	Lecanorales	Lecideaceae	Rhizopcarpon	flavum	Rhizopcarpon flavum
101084	0	8	NA	0	NA	Fungi	Ascomycota	Ascomycetes	Lecanorales	Lecideaceae	Rhizopcarpon	flavum	Rhizocarpon flavum
101084	0	0	NA	0	NA	Fungi	Ascomycota	Ascomycetes	Lecanorales	Lecideaceae	Rhizopcarpon	flavum	Rhizocarpon flavum
101084	0	5	NA	0	NA	Fungi	Ascomycota	Ascomycetes	Lecanorales	Lecideaceae	Rhizopcarpon	flavum	Rhizocarpon flavum
101084	0	7	NA	0	NA	Fungi	Ascomycota	Ascomycetes	Lecanorales	Lecideaceae	Rhizopcarpon	flavum	Rhizocarpon flavum
101086	154	9	C	1	1	Fungi	Ascomycota	Ascomycetes	Lecanorales	Lecideaceae	Rhizopcarpon	schofieldii	Rhizopcarpon schofieldii
101086	0	0	NA	0	NA	Fungi	Ascomycota	Ascomycetes	Lecanorales	Lecideaceae	Rhizopcarpon	schofieldii	Rhizocarpon schofieldi
101086	0	9	NA	0	NA	Fungi	Ascomycota	Ascomycetes	Lecanorales	Lecideaceae	Rhizopcarpon	schofieldii	Rhizocarpon schofieldi
101086	0	8	NA	0	NA	Fungi	Ascomycota	Ascomycetes	Lecanorales	Lecideaceae	Rhizopcarpon	schofieldii	Rhizocarpon schofieldi
101086	0	7	NA	0	NA	Fungi	Ascomycota	Ascomycetes	Lecanorales	Lecideaceae	Rhizopcarpon	schofieldii	Rhizocarpon schofieldi
101086	0	9	NA	0	NA	Fungi	Ascomycota	Ascomycetes	Lecanorales	Lecideaceae	Rhizopcarpon	schofieldii	Rhizopcarpon schofieldii
101093	0	3	NA	0	NA	Fungi	Ascomycota	Ascomycetes	Lecanorales	Rhizocarpaceae	Rhizocarpon	geographicum	Rhizocarpon geographicum
101093	0	0	NA	0	NA	Fungi	Ascomycota	Ascomycetes	Lecanorales	Rhizocarpaceae	Rhizocarpon	geographicum	Rhizocarpon geographicum
101093	0	2	NA	0	NA	Fungi	Ascomycota	Ascomycetes	Lecanorales	Rhizocarpaceae	Rhizocarpon	geographicum	Rhizocarpon geographicum
101093	0	1	NA	0	NA	Fungi	Ascomycota	Ascomycetes	Lecanorales	Rhizocarpaceae	Rhizocarpon	geographicum	Rhizocarpon geographicum
101093	0	12	NA	0	NA	Fungi	Ascomycota	Ascomycetes	Lecanorales	Rhizocarpaceae	Rhizocarpon	geographicum	Rhizocarpon geographicum
101093	0	8	NA	0	NA	Fungi	Ascomycota	Ascomycetes	Lecanorales	Rhizocarpaceae	Rhizocarpon	geographicum	Rhizocarpon geographicum
101093	0	7	NA	0	NA	Fungi	Ascomycota	Ascomycetes	Lecanorales	Rhizocarpaceae	Rhizocarpon	geographicum	Rhizocarpon geographicum
101093	0	10	NA	0	NA	Fungi	Ascomycota	Ascomycetes	Lecanorales	Rhizocarpaceae	Rhizocarpon	geographicum	Rhizocarpon geographicum
101093	148	1	F	1	0	Fungi	Ascomycota	Ascomycetes	Lecanorales	Rhizocarpaceae	Rhizocarpon	geographicum	Rhizocarpon geographicum
101093	113	3	C	1	1	Fungi	Ascomycota	Ascomycetes	Lecanorales	Rhizocarpaceae	Rhizocarpon	geographicum	Rhizocarpon geographicum
101093	0	6	NA	0	NA	Fungi	Ascomycota	Ascomycetes	Lecanorales	Rhizocarpaceae	Rhizocarpon	geographicum	Rhizocarpon geographicum
101093	170	4	C	1	1	Fungi	Ascomycota	Ascomycetes	Lecanorales	Rhizocarpaceae	Rhizocarpon	geographicum	Rhizocarpon geographicum
101093	106	8	C	1	1	Fungi	Ascomycota	Ascomycetes	Lecanorales	Rhizocarpaceae	Rhizocarpon	geographicum	Rhizocarpon geographicum
101093	0	9	NA	0	NA	Fungi	Ascomycota	Ascomycetes	Lecanorales	Rhizocarpaceae	Rhizocarpon	geographicum	Rhizocarpon geographicum
101093	111	2	C	1	1	Fungi	Ascomycota	Ascomycetes	Lecanorales	Rhizocarpaceae	Rhizocarpon	geographicum	Rhizocarpon geographicum
101093	128	3	C	1	1	Fungi	Ascomycota	Ascomycetes	Lecanorales	Rhizocarpaceae	Rhizocarpon	geographicum	Rhizocarpon geographicum
101093	171	3	C	1	1	Fungi	Ascomycota	Ascomycetes	Lecanorales	Rhizocarpaceae	Rhizocarpon	geographicum	Rhizocarpon geographicum
101093	0	16	NA	0	NA	Fungi	Ascomycota	Ascomycetes	Lecanorales	Rhizocarpaceae	Rhizocarpon	geographicum	Rhizocarpon geographicum
101093	135	7	C	1	1	Fungi	Ascomycota	Ascomycetes	Lecanorales	Rhizocarpaceae	Rhizocarpon	geographicum	Rhizocarpon geographicum
101093	0	4	NA	0	NA	Fungi	Ascomycota	Ascomycetes	Lecanorales	Rhizocarpaceae	Rhizocarpon	geographicum	Rhizocarpon geographicum
101093	154	9	C	1	1	Fungi	Ascomycota	Ascomycetes	Lecanorales	Rhizocarpaceae	Rhizocarpon	geographicum	Rhizocarpon geographicum
101094	0	8	NA	0	NA	Fungi	Ascomycota	Ascomycetes	Lecanorales	Lecanoraceae	Rhizoplaca	melanophthalma	Rhizoplaca melanophthalma
101094	154	9	C	1	1	Fungi	Ascomycota	Ascomycetes	Lecanorales	Lecanoraceae	Rhizoplaca	melanophthalma	Rhizoplaca melanophthalma
101094	0	0	NA	0	NA	Fungi	Ascomycota	Ascomycetes	Lecanorales	Lecanoraceae	Rhizoplaca	melanophthalma	Rhizoplaca melanophthalma
101094	0	3	NA	0	NA	Fungi	Ascomycota	Ascomycetes	Lecanorales	Lecanoraceae	Rhizoplaca	melanophthalma	Rhizoplaca melanophthalma
101094	165	8	A	1	1	Fungi	Ascomycota	Ascomycetes	Lecanorales	Lecanoraceae	Rhizoplaca	melanophthalma	Rhizoplaca melanophthalma
101094	0	4	NA	0	NA	Fungi	Ascomycota	Ascomycetes	Lecanorales	Lecanoraceae	Rhizoplaca	melanophthalma	Rhizoplaca melanophthalma
101094	0	1	NA	0	NA	Fungi	Ascomycota	Ascomycetes	Lecanorales	Lecanoraceae	Rhizoplaca	melanophthalma	Rhizoplaca melanophthalma
101094	0	16	NA	0	NA	Fungi	Ascomycota	Ascomycetes	Lecanorales	Lecanoraceae	Rhizoplaca	melanophthalma	Rhizoplaca melanophthalma
101094	0	7	NA	0	NA	Fungi	Ascomycota	Ascomycetes	Lecanorales	Lecanoraceae	Rhizoplaca	melanophthalma	Rhizoplaca melanophthalma
101094	0	2	NA	0	NA	Fungi	Ascomycota	Ascomycetes	Lecanorales	Lecanoraceae	Rhizoplaca	melanophthalma	Rhizoplaca melanophthalma
101094	0	9	NA	0	NA	Fungi	Ascomycota	Ascomycetes	Lecanorales	Lecanoraceae	Rhizoplaca	melanophthalma	Rhizoplaca melanophthalma
101094	163	6	E	1	1	Fungi	Ascomycota	Ascomycetes	Lecanorales	Lecanoraceae	Rhizoplaca	melanophthalma	Rhizoplaca melanophthalma
101094	106	8	C	1	1	Fungi	Ascomycota	Ascomycetes	Lecanorales	Lecanoraceae	Rhizoplaca	melanophthalma	Rhizoplaca melanophthalma
101094	0	5	NA	0	NA	Fungi	Ascomycota	Ascomycetes	Lecanorales	Lecanoraceae	Rhizoplaca	melanophthalma	Rhizoplaca melanophthalma
101094	0	6	NA	0	NA	Fungi	Ascomycota	Ascomycetes	Lecanorales	Lecanoraceae	Rhizoplaca	melanophthalma	Rhizoplaca melanophthalma
101094	160	7	C	1	1	Fungi	Ascomycota	Ascomycetes	Lecanorales	Lecanoraceae	Rhizoplaca	melanophthalma	Rhizoplaca melanophthalma
101094	164	16	C	1	1	Fungi	Ascomycota	Ascomycetes	Lecanorales	Lecanoraceae	Rhizoplaca	melanophthalma	Rhizoplaca melanophthalma
101094	0	13	NA	0	NA	Fungi	Ascomycota	Ascomycetes	Lecanorales	Lecanoraceae	Rhizoplaca	melanophthalma	Rhizoplaca melanophthalma
101094	124	9	C	1	1	Fungi	Ascomycota	Ascomycetes	Lecanorales	Lecanoraceae	Rhizoplaca	melanophthalma	Rhizoplaca melanophthalma
101094	136	7	C	1	1	Fungi	Ascomycota	Ascomycetes	Lecanorales	Lecanoraceae	Rhizoplaca	melanophthalma	Rhizoplaca melanophthalma
101094	0	15	NA	0	NA	Fungi	Ascomycota	Ascomycetes	Lecanorales	Lecanoraceae	Rhizoplaca	melanophthalma	Rhizoplaca melanophthalma
101094	135	7	C	1	1	Fungi	Ascomycota	Ascomycetes	Lecanorales	Lecanoraceae	Rhizoplaca	melanophthalma	Rhizoplaca melanophthalma
101094	103	7	C	1	1	Fungi	Ascomycota	Ascomycetes	Lecanorales	Lecanoraceae	Rhizoplaca	melanophthalma	Rhizoplaca melanophthalma
101094	147	4	F	1	0	Fungi	Ascomycota	Ascomycetes	Lecanorales	Lecanoraceae	Rhizoplaca	melanophthalma	Rhizoplaca melanophthalma
101094	171	3	C	1	1	Fungi	Ascomycota	Ascomycetes	Lecanorales	Lecanoraceae	Rhizoplaca	melanophthalma	Rhizoplaca melanophthalma
101094	131	9	C	1	1	Fungi	Ascomycota	Ascomycetes	Lecanorales	Lecanoraceae	Rhizoplaca	melanophthalma	Rhizoplaca melanophthalma
101094	162	13	H	1	0	Fungi	Ascomycota	Ascomycetes	Lecanorales	Lecanoraceae	Rhizoplaca	melanophthalma	Rhizoplaca melanophthalma
101094	142	6	C	1	1	Fungi	Ascomycota	Ascomycetes	Lecanorales	Lecanoraceae	Rhizoplaca	melanophthalma	Rhizoplaca melanophthalma
101095	154	9	C	1	1	Fungi	Ascomycota	Ascomycetes	Lecanorales	Lecanoraceae	Rhizoplaca	priestleyi	Rhizoplaca priestleyi
101095	131	9	C	1	1	Fungi	Ascomycota	Ascomycetes	Lecanorales	Lecanoraceae	Rhizoplaca	priestleyi	Rhizoplaca priestleyi
101095	0	9	NA	0	NA	Fungi	Ascomycota	Ascomycetes	Lecanorales	Lecanoraceae	Rhizoplaca	priestleyi	Rhizoplaca priestleyi
101137	0	7	NA	0	NA	Fungi	Ascomycota	Ascomycetes	Lecanorales	Physciaceae	Rinodina	olivaceobrunnea	Rinodina olivaceobrunnea
101137	0	12	NA	0	NA	Fungi	Ascomycota	Ascomycetes	Lecanorales	Physciaceae	Rinodina	olivaceobrunnea	Rinodina olivaceobrunnea
101137	136	7	C	1	1	Fungi	Ascomycota	Ascomycetes	Lecanorales	Physciaceae	Rinodina	olivaceobrunnea	Rinodina olivaceobrunnea
101137	0	9	NA	0	NA	Fungi	Ascomycota	Ascomycetes	Lecanorales	Physciaceae	Rinodina	olivaceobrunnea	Rinodina olivaceobrunnea
101137	0	0	NA	0	NA	Fungi	Ascomycota	Ascomycetes	Lecanorales	Physciaceae	Rinodina	olivaceobrunnea	Rinodina olivaceobrunnea
101137	0	2	NA	0	NA	Fungi	Ascomycota	Ascomycetes	Lecanorales	Physciaceae	Rinodina	olivaceobrunnea	Rinodina olivaceobrunnea
101137	0	8	NA	0	NA	Fungi	Ascomycota	Ascomycetes	Lecanorales	Physciaceae	Rinodina	olivaceobrunnea	Rinodina olivaceobrunnea
101137	0	3	NA	0	NA	Fungi	Ascomycota	Ascomycetes	Lecanorales	Physciaceae	Rinodina	olivaceobrunnea	Rinodina olivaceobrunnea
101137	164	16	C	1	1	Fungi	Ascomycota	Ascomycetes	Lecanorales	Physciaceae	Rinodina	olivaceobrunnea	Rinodina olivaceobrunnea
101137	135	7	C	1	1	Fungi	Ascomycota	Ascomycetes	Lecanorales	Physciaceae	Rinodina	olivaceobrunnea	Rinodina olivaceobrunnea
101137	0	16	NA	0	NA	Fungi	Ascomycota	Ascomycetes	Lecanorales	Physciaceae	Rinodina	olivaceobrunnea	Rinodina olivaceobrunnea
101137	122	9	I	1	0	Fungi	Ascomycota	Ascomycetes	Lecanorales	Physciaceae	Rinodina	olivaceobrunnea	Rinodina olivaceobrunnea
101137	128	3	C	1	1	Fungi	Ascomycota	Ascomycetes	Lecanorales	Physciaceae	Rinodina	olivaceobrunnea	Rinodina olivaceobrunnea
101137	0	6	NA	0	NA	Fungi	Ascomycota	Ascomycetes	Lecanorales	Physciaceae	Rinodina	olivaceobrunnea	Rinodina olivaceobrunnea
101137	0	5	NA	0	NA	Fungi	Ascomycota	Ascomycetes	Lecanorales	Physciaceae	Rinodina	olivaceobrunnea	Rinodina olivaceobrunnea
101137	103	7	C	1	1	Fungi	Ascomycota	Ascomycetes	Lecanorales	Physciaceae	Rinodina	olivaceobrunnea	Rinodina olivaceobrunnea
101137	170	4	C	1	1	Fungi	Ascomycota	Ascomycetes	Lecanorales	Physciaceae	Rinodina	olivaceobrunnea	Rinodina olivaceobrunnea
101137	171	3	C	1	1	Fungi	Ascomycota	Ascomycetes	Lecanorales	Physciaceae	Rinodina	olivaceobrunnea	Rinodina olivaceobrunnea
101141	0	3	NA	0	NA	Plantae	Bryophyta	Bryopsida	Hypnales	Amblystegiaceae	Sanionia	uncinata	Sanionia uncinata
101141	0	0	NA	0	NA	Plantae	Bryophyta	Bryopsida	Hypnales	Amblystegiaceae	Sanionia	uncinata	Sanionia uncinata
101141	132	3	B	1	1	Plantae	Bryophyta	Bryopsida	Hypnales	Amblystegiaceae	Sanionia	uncinata	Sanionia uncinata
101141	126	3	C	1	1	Plantae	Bryophyta	Bryopsida	Hypnales	Amblystegiaceae	Sanionia	uncinata	Sanionia uncinata
101141	111	2	C	1	1	Plantae	Bryophyta	Bryopsida	Hypnales	Amblystegiaceae	Sanionia	uncinata	Sanionia uncinata
101141	110	2	B	1	1	Plantae	Bryophyta	Bryopsida	Hypnales	Amblystegiaceae	Sanionia	uncinata	Sanionia uncinata
101141	0	2	NA	0	NA	Plantae	Bryophyta	Bryopsida	Hypnales	Amblystegiaceae	Sanionia	uncinata	Sanionia uncinata
101141	140	3	E	1	1	Plantae	Bryophyta	Bryopsida	Hypnales	Amblystegiaceae	Sanionia	uncinata	Sanionia uncinata
101141	128	3	C	1	1	Plantae	Bryophyta	Bryopsida	Hypnales	Amblystegiaceae	Sanionia	uncinata	Sanionia uncinata
101141	107	3	C	1	1	Plantae	Bryophyta	Bryopsida	Hypnales	Amblystegiaceae	Sanionia	uncinata	Sanionia uncinata
101141	108	3	C	1	1	Plantae	Bryophyta	Bryopsida	Hypnales	Amblystegiaceae	Sanionia	uncinata	Sanionia uncinata
101141	117	3	C	1	1	Plantae	Bryophyta	Bryopsida	Hypnales	Amblystegiaceae	Sanionia	uncinata	Sanionia uncinata
101141	171	3	C	1	1	Plantae	Bryophyta	Bryopsida	Hypnales	Amblystegiaceae	Sanionia	uncinata	Sanionia uncinata
101141	0	1	NA	0	NA	Plantae	Bryophyta	Bryopsida	Hypnales	Amblystegiaceae	Sanionia	uncinata	Sanionia uncinata
101141	139	3	C	1	1	Plantae	Bryophyta	Bryopsida	Hypnales	Amblystegiaceae	Sanionia	uncinata	Sanionia uncinata
101141	113	3	C	1	1	Plantae	Bryophyta	Bryopsida	Hypnales	Amblystegiaceae	Sanionia	uncinata	Sanionia uncinata
101141	148	1	F	1	0	Plantae	Bryophyta	Bryopsida	Hypnales	Amblystegiaceae	Sanionia	uncinata	Sanionia uncinata
101141	0	4	NA	0	NA	Plantae	Bryophyta	Bryopsida	Hypnales	Amblystegiaceae	Sanionia	uncinata	Sanionia uncinata
101141	149	3	E	1	1	Plantae	Bryophyta	Bryopsida	Hypnales	Amblystegiaceae	Sanionia	uncinata	Sanionia uncinata
101143	0	7	NA	0	NA	Plantae	Bryophyta	Bryopsida	Pottiales	Pottiaceae	Sarconeurum	glaciale	Sarconeurum glaciale
101143	0	9	NA	0	NA	Plantae	Bryophyta	Bryopsida	Pottiales	Pottiaceae	Sarconeurum	glaciale	Sarconeurum glaciale
101143	0	3	NA	0	NA	Plantae	Bryophyta	Bryopsida	Pottiales	Pottiaceae	Sarconeurum	glaciale	Sarconeurum glaciale
101143	154	9	C	1	1	Plantae	Bryophyta	Bryopsida	Pottiales	Pottiaceae	Sarconeurum	glaciale	Sarconeurum glaciale
101143	106	8	C	1	1	Plantae	Bryophyta	Bryopsida	Pottiales	Pottiaceae	Sarconeurum	glaciale	Sarconeurum glaciale
101143	0	12	NA	0	NA	Plantae	Bryophyta	Bryopsida	Pottiales	Pottiaceae	Sarconeurum	glaciale	Sarconeurum glaciale
101143	0	8	NA	0	NA	Plantae	Bryophyta	Bryopsida	Pottiales	Pottiaceae	Sarconeurum	glaciale	Sarconeurum glaciale
101143	0	0	NA	0	NA	Plantae	Bryophyta	Bryopsida	Pottiales	Pottiaceae	Sarconeurum	glaciale	Sarconeurum glaciale
101143	122	9	I	1	0	Plantae	Bryophyta	Bryopsida	Pottiales	Pottiaceae	Sarconeurum	glaciale	Sarconeurum glaciale
101143	164	16	C	1	1	Plantae	Bryophyta	Bryopsida	Pottiales	Pottiaceae	Sarconeurum	glaciale	Sarconeurum glaciale
101143	0	6	NA	0	NA	Plantae	Bryophyta	Bryopsida	Pottiales	Pottiaceae	Sarconeurum	glaciale	Sarconeurum glaciale
101143	0	4	NA	0	NA	Plantae	Bryophyta	Bryopsida	Pottiales	Pottiaceae	Sarconeurum	glaciale	Sarconeurum glaciale
101143	0	1	NA	0	NA	Plantae	Bryophyta	Bryopsida	Pottiales	Pottiaceae	Sarconeurum	glaciale	Sarconeurum glaciale
101143	0	10	NA	0	NA	Plantae	Bryophyta	Bryopsida	Pottiales	Pottiaceae	Sarconeurum	glaciale	Sarconeurum glaciale
101143	136	7	C	1	1	Plantae	Bryophyta	Bryopsida	Pottiales	Pottiaceae	Sarconeurum	glaciale	Sarconeurum glaciale
101143	113	3	C	1	1	Plantae	Bryophyta	Bryopsida	Pottiales	Pottiaceae	Sarconeurum	glaciale	Sarconeurum glaciale
101143	165	8	A	1	1	Plantae	Bryophyta	Bryopsida	Pottiales	Pottiaceae	Sarconeurum	glaciale	Sarconeurum glaciale
101143	142	6	C	1	1	Plantae	Bryophyta	Bryopsida	Pottiales	Pottiaceae	Sarconeurum	glaciale	Sarconeurum glaciale
101143	0	16	NA	0	NA	Plantae	Bryophyta	Bryopsida	Pottiales	Pottiaceae	Sarconeurum	glaciale	Sarconeurum glaciale
101143	0	2	NA	0	NA	Plantae	Bryophyta	Bryopsida	Pottiales	Pottiaceae	Sarconeurum	glaciale	Sarconeurum glaciale
101153	0	0	NA	0	NA	Plantae	Bryophyta	Bryopsida	Grimmiales	Grimmiaceae	Schistidium	apocarpum	Schistidium apocarpum
101154	0	3	NA	0	NA	Plantae	Bryophyta	Bryopsida	Grimmiales	Grimmiaceae	Schistidium	falcatum	Schistidium falcatum
101154	126	3	C	1	1	Plantae	Bryophyta	Bryopsida	Grimmiales	Grimmiaceae	Schistidium	falcatum	Schistidium falcatum
101155	0	3	NA	0	NA	Plantae	Bryophyta	Bryopsida	Grimmiales	Grimmiaceae	Schistidium	hyalino-cuspidatum	Schistidium hyalino-cuspidatum
101157	0	2	NA	0	NA	Plantae	Bryophyta	Bryopsida	Grimmiales	Grimmiaceae	Schistidium	rivulare	Schistidium rivulare
101157	128	3	C	1	1	Plantae	Bryophyta	Bryopsida	Grimmiales	Grimmiaceae	Schistidium	rivulare	Schistidium rivulare
101157	0	3	NA	0	NA	Plantae	Bryophyta	Bryopsida	Grimmiales	Grimmiaceae	Schistidium	rivulare	Schistidium rivulare
101157	126	3	C	1	1	Plantae	Bryophyta	Bryopsida	Grimmiales	Grimmiaceae	Schistidium	rivulare	Schistidium rivulare
101157	0	0	NA	0	NA	Plantae	Bryophyta	Bryopsida	Grimmiales	Grimmiaceae	Schistidium	rivulare	Schistidium rivulare
101220	0	8	NA	0	NA	Fungi	Ascomycota	Ascomycetes	Lecanorales	Bacidiaceae	Toninia	johnstoni	Toninia johnstoni
101220	0	9	NA	0	NA	Fungi	Ascomycota	Ascomycetes	Lecanorales	Bacidiaceae	Toninia	johnstoni	Toninia johnstoni
101220	0	7	NA	0	NA	Fungi	Ascomycota	Ascomycetes	Lecanorales	Bacidiaceae	Toninia	johnstoni	Toninia johnstoni
101220	0	16	NA	0	NA	Fungi	Ascomycota	Ascomycetes	Lecanorales	Bacidiaceae	Toninia	johnstoni	Toninia johnstoni
101220	0	0	NA	0	NA	Fungi	Ascomycota	Ascomycetes	Lecanorales	Bacidiaceae	Toninia	johnstoni	Toninia johnstoni
101220	162	13	H	1	0	Fungi	Ascomycota	Ascomycetes	Lecanorales	Bacidiaceae	Toninia	johnstoni	Toninia johnstoni
101260	106	8	C	1	1	Fungi	Ascomycota	Ascomycotina	Unknown	Mastodiaceae	Turgidosculum	complicatulum	Turgidosculum complicatulum
101260	154	9	C	1	1	Fungi	Ascomycota	Ascomycotina	Unknown	Mastodiaceae	Turgidosculum	complicatulum	Turgidosculum complicatulum
101260	171	3	C	1	1	Fungi	Ascomycota	Ascomycotina	Unknown	Mastodiaceae	Turgidosculum	complicatulum	Turgidosculum complicatulum
101265	0	9	NA	0	NA	Fungi	Ascomycota	Ascomycetes	Not assigned to an order	Umbilicariaceae	Umbilicaria	aprina	Umbilicaria aprina
101265	154	9	C	1	1	Fungi	Ascomycota	Ascomycetes	Not assigned to an order	Umbilicariaceae	Umbilicaria	aprina	Umbilicaria aprina
101265	165	8	A	1	1	Fungi	Ascomycota	Ascomycetes	Not assigned to an order	Umbilicariaceae	Umbilicaria	aprina	Umbilicaria aprina
101265	0	0	NA	0	NA	Fungi	Ascomycota	Ascomycetes	Not assigned to an order	Umbilicariaceae	Umbilicaria	aprina	Umbilicaria aprina
101265	0	7	NA	0	NA	Fungi	Ascomycota	Ascomycetes	Not assigned to an order	Umbilicariaceae	Umbilicaria	aprina	Umbilicaria aprina
101265	0	8	NA	0	NA	Fungi	Ascomycota	Ascomycetes	Not assigned to an order	Umbilicariaceae	Umbilicaria	aprina	Umbilicaria aprina
101265	0	10	NA	0	NA	Fungi	Ascomycota	Ascomycetes	Not assigned to an order	Umbilicariaceae	Umbilicaria	aprina	Umbilicaria aprina
101265	0	3	NA	0	NA	Fungi	Ascomycota	Ascomycetes	Not assigned to an order	Umbilicariaceae	Umbilicaria	aprina	Umbilicaria aprina
101265	0	6	NA	0	NA	Fungi	Ascomycota	Ascomycetes	Not assigned to an order	Umbilicariaceae	Umbilicaria	aprina	Umbilicaria aprina
101265	0	12	NA	0	NA	Fungi	Ascomycota	Ascomycetes	Not assigned to an order	Umbilicariaceae	Umbilicaria	aprina	Umbilicaria aprina
101265	136	7	C	1	1	Fungi	Ascomycota	Ascomycetes	Not assigned to an order	Umbilicariaceae	Umbilicaria	aprina	Umbilicaria aprina
101265	135	7	C	1	1	Fungi	Ascomycota	Ascomycetes	Not assigned to an order	Umbilicariaceae	Umbilicaria	aprina	Umbilicaria aprina
101265	0	5	NA	0	NA	Fungi	Ascomycota	Ascomycetes	Not assigned to an order	Umbilicariaceae	Umbilicaria	aprina	Umbilicaria aprina
101265	0	16	NA	0	NA	Fungi	Ascomycota	Ascomycetes	Not assigned to an order	Umbilicariaceae	Umbilicaria	aprina	Umbilicaria aprina
101265	0	1	NA	0	NA	Fungi	Ascomycota	Ascomycetes	Not assigned to an order	Umbilicariaceae	Umbilicaria	aprina	Umbilicaria aprina
101265	164	16	C	1	1	Fungi	Ascomycota	Ascomycetes	Not assigned to an order	Umbilicariaceae	Umbilicaria	aprina	Umbilicaria aprina
101265	131	9	C	1	1	Fungi	Ascomycota	Ascomycetes	Not assigned to an order	Umbilicariaceae	Umbilicaria	aprina	Umbilicaria aprina
101265	174	7	F	1	0	Fungi	Ascomycota	Ascomycetes	Not assigned to an order	Umbilicariaceae	Umbilicaria	aprina	Umbilicaria aprina
101267	0	8	NA	0	NA	Fungi	Ascomycota	Ascomycetes	Not assigned to an order	Umbilicariaceae	Umbilicaria	decussata	Umbilicaria decussata
101267	0	7	NA	0	NA	Fungi	Ascomycota	Ascomycetes	Not assigned to an order	Umbilicariaceae	Umbilicaria	decussata	Umbilicaria decussata
101267	0	0	NA	0	NA	Fungi	Ascomycota	Ascomycetes	Not assigned to an order	Umbilicariaceae	Umbilicaria	decussata	Umbilicaria decussata
101267	0	3	NA	0	NA	Fungi	Ascomycota	Ascomycetes	Not assigned to an order	Umbilicariaceae	Umbilicaria	decussata	Umbilicaria decussata
101267	164	16	C	1	1	Fungi	Ascomycota	Ascomycetes	Not assigned to an order	Umbilicariaceae	Umbilicaria	decussata	Umbilicaria decussata
101267	0	6	NA	0	NA	Fungi	Ascomycota	Ascomycetes	Not assigned to an order	Umbilicariaceae	Umbilicaria	decussata	Umbilicaria decussata
101267	0	14	NA	0	NA	Fungi	Ascomycota	Ascomycetes	Not assigned to an order	Umbilicariaceae	Umbilicaria	decussata	Umbilicaria decussata
101267	0	2	NA	0	NA	Fungi	Ascomycota	Ascomycetes	Not assigned to an order	Umbilicariaceae	Umbilicaria	decussata	Umbilicaria decussata
101267	0	9	NA	0	NA	Fungi	Ascomycota	Ascomycetes	Not assigned to an order	Umbilicariaceae	Umbilicaria	decussata	Umbilicaria decussata
101267	0	4	NA	0	NA	Fungi	Ascomycota	Ascomycetes	Not assigned to an order	Umbilicariaceae	Umbilicaria	decussata	Umbilicaria decussata
101267	0	16	NA	0	NA	Fungi	Ascomycota	Ascomycetes	Not assigned to an order	Umbilicariaceae	Umbilicaria	decussata	Umbilicaria decussata
101267	136	7	C	1	1	Fungi	Ascomycota	Ascomycetes	Not assigned to an order	Umbilicariaceae	Umbilicaria	decussata	Umbilicaria decussata
101267	0	12	NA	0	NA	Fungi	Ascomycota	Ascomycetes	Not assigned to an order	Umbilicariaceae	Umbilicaria	decussata	Umbilicaria decussata
101267	0	1	NA	0	NA	Fungi	Ascomycota	Ascomycetes	Not assigned to an order	Umbilicariaceae	Umbilicaria	decussata	Umbilicaria decussata
101267	135	7	C	1	1	Fungi	Ascomycota	Ascomycetes	Not assigned to an order	Umbilicariaceae	Umbilicaria	decussata	Umbilicaria decussata
101267	170	4	C	1	1	Fungi	Ascomycota	Ascomycetes	Not assigned to an order	Umbilicariaceae	Umbilicaria	decussata	Umbilicaria decussata
101267	115	3	B	1	1	Fungi	Ascomycota	Ascomycetes	Not assigned to an order	Umbilicariaceae	Umbilicaria	decussata	Umbilicaria decussata
101267	106	8	C	1	1	Fungi	Ascomycota	Ascomycetes	Not assigned to an order	Umbilicariaceae	Umbilicaria	decussata	Umbilicaria decussata
101267	162	13	H	1	0	Fungi	Ascomycota	Ascomycetes	Not assigned to an order	Umbilicariaceae	Umbilicaria	decussata	Umbilicaria decussata
101267	147	4	F	1	0	Fungi	Ascomycota	Ascomycetes	Not assigned to an order	Umbilicariaceae	Umbilicaria	decussata	Umbilicaria decussata
101267	0	5	NA	0	NA	Fungi	Ascomycota	Ascomycetes	Not assigned to an order	Umbilicariaceae	Umbilicaria	decussata	Umbilicaria decussata
101267	103	7	C	1	1	Fungi	Ascomycota	Ascomycetes	Not assigned to an order	Umbilicariaceae	Umbilicaria	decussata	Umbilicaria decussata
101267	174	7	F	1	0	Fungi	Ascomycota	Ascomycetes	Not assigned to an order	Umbilicariaceae	Umbilicaria	decussata	Umbilicaria decussata
101267	128	3	C	1	1	Fungi	Ascomycota	Ascomycetes	Not assigned to an order	Umbilicariaceae	Umbilicaria	decussata	Umbilicaria decussata
101267	0	10	NA	0	NA	Fungi	Ascomycota	Ascomycetes	Not assigned to an order	Umbilicariaceae	Umbilicaria	decussata	Umbilicaria decussata
101267	148	1	F	1	0	Fungi	Ascomycota	Ascomycetes	Not assigned to an order	Umbilicariaceae	Umbilicaria	decussata	Umbilicaria decussata
101267	171	3	C	1	1	Fungi	Ascomycota	Ascomycetes	Not assigned to an order	Umbilicariaceae	Umbilicaria	decussata	Umbilicaria decussata
101267	0	13	NA	0	NA	Fungi	Ascomycota	Ascomycetes	Not assigned to an order	Umbilicariaceae	Umbilicaria	decussata	Umbilicaria decussata
101267	129	3	A	1	1	Fungi	Ascomycota	Ascomycetes	Not assigned to an order	Umbilicariaceae	Umbilicaria	decussata	Umbilicaria decussata
101267	108	3	C	1	1	Fungi	Ascomycota	Ascomycetes	Not assigned to an order	Umbilicariaceae	Umbilicaria	decussata	Umbilicaria decussata
101267	113	3	C	1	1	Fungi	Ascomycota	Ascomycetes	Not assigned to an order	Umbilicariaceae	Umbilicaria	decussata	Umbilicaria decussata
101270	108	3	C	1	1	Fungi	Ascomycota	Lecanoromycetes	Not assigned to an order	Umbilicariaceae	Umbilicaria	hyperborea	Umbilicaria hyperborea
101270	0	3	NA	0	NA	Fungi	Ascomycota	Lecanoromycetes	Not assigned to an order	Umbilicariaceae	Umbilicaria	hyperborea	Umbilicaria hyperborea
101271	0	0	NA	0	NA	Fungi	Ascomycota	Lecanoromycetes	Not assigned to an order	Umbilicariaceae	Umbilicaria	polyphylla	Umbilicaria polyphylla
101272	136	7	C	1	1	Fungi	Ascomycota	Lecanoromycetes	Not assigned to an order	Umbilicariaceae	Umbilicaria	propagulifera	Umbilicaria propagulifera
101272	0	3	NA	0	NA	Fungi	Ascomycota	Lecanoromycetes	Not assigned to an order	Umbilicariaceae	Umbilicaria	propagulifera	Umbilicaria propagulifera
101272	135	7	C	1	1	Fungi	Ascomycota	Lecanoromycetes	Not assigned to an order	Umbilicariaceae	Umbilicaria	propagulifera	Umbilicaria propagulifera
101276	0	3	NA	0	NA	Fungi	Ascomycota	Ascomycetes	Lecanorales	Usneaceae	Usnea	antarctica	Usnea antarctica
101276	0	16	NA	0	NA	Fungi	Ascomycota	Ascomycetes	Lecanorales	Usneaceae	Usnea	antarctica	Usnea antarctica
101276	136	7	C	1	1	Fungi	Ascomycota	Ascomycetes	Lecanorales	Usneaceae	Usnea	antarctica	Usnea antarctica
101276	0	12	NA	0	NA	Fungi	Ascomycota	Ascomycetes	Lecanorales	Usneaceae	Usnea	antarctica	Usnea antarctica
101276	0	2	NA	0	NA	Fungi	Ascomycota	Ascomycetes	Lecanorales	Usneaceae	Usnea	antarctica	Usnea antarctica
101276	0	9	NA	0	NA	Fungi	Ascomycota	Ascomycetes	Lecanorales	Usneaceae	Usnea	antarctica	Usnea antarctica
101276	0	0	NA	0	NA	Fungi	Ascomycota	Ascomycetes	Lecanorales	Usneaceae	Usnea	antarctica	Usnea antarctica
101276	103	7	C	1	1	Fungi	Ascomycota	Ascomycetes	Lecanorales	Usneaceae	Usnea	antarctica	Usnea antarctica
101276	0	7	NA	0	NA	Fungi	Ascomycota	Ascomycetes	Lecanorales	Usneaceae	Usnea	antarctica	Usnea antarctica
101276	0	8	NA	0	NA	Fungi	Ascomycota	Ascomycetes	Lecanorales	Usneaceae	Usnea	antarctica	Usnea antarctica
101276	0	1	NA	0	NA	Fungi	Ascomycota	Ascomycetes	Lecanorales	Usneaceae	Usnea	antarctica	Usnea antarctica
101276	111	2	C	1	1	Fungi	Ascomycota	Ascomycetes	Lecanorales	Usneaceae	Usnea	antarctica	Usnea antarctica
101276	0	6	NA	0	NA	Fungi	Ascomycota	Ascomycetes	Lecanorales	Usneaceae	Usnea	antarctica	Usnea antarctica
101276	151	3	C	1	1	Fungi	Ascomycota	Ascomycetes	Lecanorales	Usneaceae	Usnea	antarctica	Usnea antarctica
101276	162	13	H	1	0	Fungi	Ascomycota	Ascomycetes	Lecanorales	Usneaceae	Usnea	antarctica	Usnea antarctica
101276	126	3	C	1	1	Fungi	Ascomycota	Ascomycetes	Lecanorales	Usneaceae	Usnea	antarctica	Usnea antarctica
101276	140	3	E	1	1	Fungi	Ascomycota	Ascomycetes	Lecanorales	Usneaceae	Usnea	antarctica	Usnea antarctica
101276	0	5	NA	0	NA	Fungi	Ascomycota	Ascomycetes	Lecanorales	Usneaceae	Usnea	antarctica	Usnea antarctica
101276	113	3	C	1	1	Fungi	Ascomycota	Ascomycetes	Lecanorales	Usneaceae	Usnea	antarctica	Usnea antarctica
101276	129	3	A	1	1	Fungi	Ascomycota	Ascomycetes	Lecanorales	Usneaceae	Usnea	antarctica	Usnea antarctica
101276	164	16	C	1	1	Fungi	Ascomycota	Ascomycetes	Lecanorales	Usneaceae	Usnea	antarctica	Usnea antarctica
101276	135	7	C	1	1	Fungi	Ascomycota	Ascomycetes	Lecanorales	Usneaceae	Usnea	antarctica	Usnea antarctica
101276	106	8	C	1	1	Fungi	Ascomycota	Ascomycetes	Lecanorales	Usneaceae	Usnea	antarctica	Usnea antarctica
101276	174	7	F	1	0	Fungi	Ascomycota	Ascomycetes	Lecanorales	Usneaceae	Usnea	antarctica	Usnea antarctica
101276	0	13	NA	0	NA	Fungi	Ascomycota	Ascomycetes	Lecanorales	Usneaceae	Usnea	antarctica	Usnea antarctica
101276	173	8	C	1	1	Fungi	Ascomycota	Ascomycetes	Lecanorales	Usneaceae	Usnea	antarctica	Usnea antarctica
101276	150	3	C	1	1	Fungi	Ascomycota	Ascomycetes	Lecanorales	Usneaceae	Usnea	antarctica	Usnea antarctica
101276	148	1	F	1	0	Fungi	Ascomycota	Ascomycetes	Lecanorales	Usneaceae	Usnea	antarctica	Usnea antarctica
101276	117	3	C	1	1	Fungi	Ascomycota	Ascomycetes	Lecanorales	Usneaceae	Usnea	antarctica	Usnea antarctica
101276	110	2	B	1	1	Fungi	Ascomycota	Ascomycetes	Lecanorales	Usneaceae	Usnea	antarctica	Usnea antarctica
101276	0	4	NA	0	NA	Fungi	Ascomycota	Ascomycetes	Lecanorales	Usneaceae	Usnea	antarctica	Usnea antarctica
101276	108	3	C	1	1	Fungi	Ascomycota	Ascomycetes	Lecanorales	Usneaceae	Usnea	antarctica	Usnea antarctica
101276	107	3	C	1	1	Fungi	Ascomycota	Ascomycetes	Lecanorales	Usneaceae	Usnea	antarctica	Usnea antarctica
101276	147	4	F	1	0	Fungi	Ascomycota	Ascomycetes	Lecanorales	Usneaceae	Usnea	antarctica	Usnea antarctica
101276	128	3	C	1	1	Fungi	Ascomycota	Ascomycetes	Lecanorales	Usneaceae	Usnea	antarctica	Usnea antarctica
101276	160	7	C	1	1	Fungi	Ascomycota	Ascomycetes	Lecanorales	Usneaceae	Usnea	antarctica	Usnea antarctica
101276	170	4	C	1	1	Fungi	Ascomycota	Ascomycetes	Lecanorales	Usneaceae	Usnea	antarctica	Usnea antarctica
101276	171	3	C	1	1	Fungi	Ascomycota	Ascomycetes	Lecanorales	Usneaceae	Usnea	antarctica	Usnea antarctica
101276	149	3	E	1	1	Fungi	Ascomycota	Ascomycetes	Lecanorales	Usneaceae	Usnea	antarctica	Usnea antarctica
101276	132	3	B	1	1	Fungi	Ascomycota	Ascomycetes	Lecanorales	Usneaceae	Usnea	antarctica	Usnea antarctica
101278	0	0	NA	0	NA	Fungi	Ascomycota	Ascomycetes	Lecanorales	Parmeliaceae	Usnea	contexta	Usnea contexta
101279	0	0	NA	0	NA	Fungi	Ascomycota	Ascomycetes	Lecanorales	Usneaceae	Usnea	sphacelata	Usnea sphacelata
101279	0	7	NA	0	NA	Fungi	Ascomycota	Ascomycetes	Lecanorales	Usneaceae	Usnea	sphacelata	Usnea sphacelata
101279	0	4	NA	0	NA	Fungi	Ascomycota	Ascomycetes	Lecanorales	Usneaceae	Usnea	sphacelata	Usnea sphacelata
101279	0	8	NA	0	NA	Fungi	Ascomycota	Ascomycetes	Lecanorales	Usneaceae	Usnea	sphacelata	Usnea sphacelata
101279	0	3	NA	0	NA	Fungi	Ascomycota	Ascomycetes	Lecanorales	Usneaceae	Usnea	sphacelata	Usnea sphacelata
101279	136	7	C	1	1	Fungi	Ascomycota	Ascomycetes	Lecanorales	Usneaceae	Usnea	sphacelata	Usnea sphacelata
101279	0	6	NA	0	NA	Fungi	Ascomycota	Ascomycetes	Lecanorales	Usneaceae	Usnea	sphacelata	Usnea sphacelata
101279	147	4	F	1	0	Fungi	Ascomycota	Ascomycetes	Lecanorales	Usneaceae	Usnea	sphacelata	Usnea sphacelata
101279	0	5	NA	0	NA	Fungi	Ascomycota	Ascomycetes	Lecanorales	Usneaceae	Usnea	sphacelata	Usnea sphacelata
101279	0	15	NA	0	NA	Fungi	Ascomycota	Ascomycetes	Lecanorales	Usneaceae	Usnea	sphacelata	Usnea sphacelata
101279	0	9	NA	0	NA	Fungi	Ascomycota	Ascomycetes	Lecanorales	Usneaceae	Usnea	sphacelata	Usnea sphacelata
101279	0	14	NA	0	NA	Fungi	Ascomycota	Ascomycetes	Lecanorales	Usneaceae	Usnea	sphacelata	Usnea sphacelata
101279	0	1	NA	0	NA	Fungi	Ascomycota	Ascomycetes	Lecanorales	Usneaceae	Usnea	sphacelata	Usnea sphacelata
101279	0	12	NA	0	NA	Fungi	Ascomycota	Ascomycetes	Lecanorales	Usneaceae	Usnea	sphacelata	Usnea sphacelata
101279	135	7	C	1	1	Fungi	Ascomycota	Ascomycetes	Lecanorales	Usneaceae	Usnea	sphacelata	Usnea sphacelata
101279	0	13	NA	0	NA	Fungi	Ascomycota	Ascomycetes	Lecanorales	Usneaceae	Usnea	sphacelata	Usnea sphacelata
101279	170	4	C	1	1	Fungi	Ascomycota	Ascomycetes	Lecanorales	Usneaceae	Usnea	sphacelata	Usnea sphacelata
101279	129	3	A	1	1	Fungi	Ascomycota	Ascomycetes	Lecanorales	Usneaceae	Usnea	sphacelata	Usnea sphacelata
101279	0	16	NA	0	NA	Fungi	Ascomycota	Ascomycetes	Lecanorales	Usneaceae	Usnea	sphacelata	Usnea sphacelata
101279	165	8	A	1	1	Fungi	Ascomycota	Ascomycetes	Lecanorales	Usneaceae	Usnea	sphacelata	Usnea sphacelata
101279	115	3	B	1	1	Fungi	Ascomycota	Ascomycetes	Lecanorales	Usneaceae	Usnea	sphacelata	Usnea sphacelata
101279	106	8	C	1	1	Fungi	Ascomycota	Ascomycetes	Lecanorales	Usneaceae	Usnea	sphacelata	Usnea sphacelata
101298	0	6	NA	0	NA	Fungi	Ascomycota	Ascomycetes	Teloschistales	Teloschistaceae	Xanthoria	mawsonii	Xanthoria mawsonii
101298	0	0	NA	0	NA	Fungi	Ascomycota	Ascomycetes	Teloschistales	Teloschistaceae	Xanthoria	mawsonii	Xanthoria mawsonii
101298	106	8	C	1	1	Fungi	Ascomycota	Ascomycetes	Teloschistales	Teloschistaceae	Xanthoria	mawsonii	Xanthoria mawsonii
101298	0	8	NA	0	NA	Fungi	Ascomycota	Ascomycetes	Teloschistales	Teloschistaceae	Xanthoria	mawsonii	Xanthoria mawsonii
101298	0	9	NA	0	NA	Fungi	Ascomycota	Ascomycetes	Teloschistales	Teloschistaceae	Xanthoria	mawsonii	Xanthoria mawsonii
101298	0	7	NA	0	NA	Fungi	Ascomycota	Ascomycetes	Teloschistales	Teloschistaceae	Xanthoria	mawsonii	Xanthoria mawsonii
101298	136	7	C	1	1	Fungi	Ascomycota	Ascomycetes	Teloschistales	Teloschistaceae	Xanthoria	mawsonii	Xanthoria mawsonii
101298	165	8	A	1	1	Fungi	Ascomycota	Ascomycetes	Teloschistales	Teloschistaceae	Xanthoria	mawsonii	Xanthoria mawsonii
101298	0	5	NA	0	NA	Fungi	Ascomycota	Ascomycetes	Teloschistales	Teloschistaceae	Xanthoria	mawsonii	Xanthoria mawsonii
101298	164	16	C	1	1	Fungi	Ascomycota	Ascomycetes	Teloschistales	Teloschistaceae	Xanthoria	mawsonii	Xanthoria mawsonii
101298	0	12	NA	0	NA	Fungi	Ascomycota	Ascomycetes	Teloschistales	Teloschistaceae	Xanthoria	mawsonii	Xanthoria mawsonii
101298	0	16	NA	0	NA	Fungi	Ascomycota	Ascomycetes	Teloschistales	Teloschistaceae	Xanthoria	mawsonii	Xanthoria mawsonii
101298	154	9	C	1	1	Fungi	Ascomycota	Ascomycetes	Teloschistales	Teloschistaceae	Xanthoria	mawsonii	Xanthoria mawsonii
101298	103	7	C	1	1	Fungi	Ascomycota	Ascomycetes	Teloschistales	Teloschistaceae	Xanthoria	mawsonii	Xanthoria mawsonii
101298	162	13	H	1	0	Fungi	Ascomycota	Ascomycetes	Teloschistales	Teloschistaceae	Xanthoria	mawsonii	Xanthoria mawsonii
101298	0	13	NA	0	NA	Fungi	Ascomycota	Ascomycetes	Teloschistales	Teloschistaceae	Xanthoria	mawsonii	Xanthoria mawsonii
101298	135	7	C	1	1	Fungi	Ascomycota	Ascomycetes	Teloschistales	Teloschistaceae	Xanthoria	mawsonii	Xanthoria mawsonii
101298	174	7	F	1	0	Fungi	Ascomycota	Ascomycetes	Teloschistales	Teloschistaceae	Xanthoria	mawsonii	Xanthoria mawsonii
101308	0	3	NA	0	NA	Plantae	Hepatophyta	Jungermanniopsida	Jungermanniales	Antheliaceae	Anthelia	juratzkana	Anthelia juratzkana
101308	0	0	NA	0	NA	Plantae	Hepatophyta	Jungermanniopsida	Jungermanniales	Antheliaceae	Anthelia	juratzkana	Anthelia juratzkana
101308	126	3	C	1	1	Plantae	Hepatophyta	Jungermanniopsida	Jungermanniales	Antheliaceae	Anthelia	juratzkana	Anthelia juratzkana
101308	0	2	NA	0	NA	Plantae	Hepatophyta	Jungermanniopsida	Jungermanniales	Antheliaceae	Anthelia	juratzkana	Anthelia juratzkana
101308	128	3	C	1	1	Plantae	Hepatophyta	Jungermanniopsida	Jungermanniales	Antheliaceae	Anthelia	juratzkana	Anthelia juratzkana
101321	0	7	NA	0	NA	Fungi	Ascomycota	Ascomycetes	Lecanorales	Buelliaceae	Buellia	grimmiae	Buellia grimmiae
101321	0	0	NA	0	NA	Fungi	Ascomycota	Ascomycetes	Lecanorales	Buelliaceae	Buellia	grimmiae	Buellia grimmiae
101321	0	16	NA	0	NA	Fungi	Ascomycota	Ascomycetes	Lecanorales	Buelliaceae	Buellia	grimmiae	Buellia grimmiae
101321	136	7	C	1	1	Fungi	Ascomycota	Ascomycetes	Lecanorales	Buelliaceae	Buellia	grimmiae	Buellia grimmiae
101321	164	16	C	1	1	Fungi	Ascomycota	Ascomycetes	Lecanorales	Buelliaceae	Buellia	grimmiae	Buellia grimmiae
101321	0	8	NA	0	NA	Fungi	Ascomycota	Ascomycetes	Lecanorales	Buelliaceae	Buellia	grimmiae	Buellia grimmiae
101321	147	4	F	1	0	Fungi	Ascomycota	Ascomycetes	Lecanorales	Buelliaceae	Buellia	grimmiae	Buellia grimmiae
101321	154	9	C	1	1	Fungi	Ascomycota	Ascomycetes	Lecanorales	Buelliaceae	Buellia	grimmiae	Buellia grimmiae
101321	135	7	C	1	1	Fungi	Ascomycota	Ascomycetes	Lecanorales	Buelliaceae	Buellia	grimmiae	Buellia grimmiae
101322	0	8	NA	0	NA	Fungi	Ascomycota	Ascomycetes	Lecanorales	Buelliaceae	Buellia	pycnogonoides	Buellia pycnogonoides
101322	0	12	NA	0	NA	Fungi	Ascomycota	Ascomycetes	Lecanorales	Buelliaceae	Buellia	pycnogonoides	Buellia pycnogonoides
101322	0	0	NA	0	NA	Fungi	Ascomycota	Ascomycetes	Lecanorales	Buelliaceae	Buellia	pycnogonoides	Buellia pycnogonoides
101322	0	14	NA	0	NA	Fungi	Ascomycota	Ascomycetes	Lecanorales	Buelliaceae	Buellia	pycnogonoides	Buellia pycnogonoides
101322	0	7	NA	0	NA	Fungi	Ascomycota	Ascomycetes	Lecanorales	Buelliaceae	Buellia	pycnogonoides	Buellia pycnogonoides
101322	0	1	NA	0	NA	Fungi	Ascomycota	Ascomycetes	Lecanorales	Buelliaceae	Buellia	pycnogonoides	Buellia pycnogonoides
101322	135	7	C	1	1	Fungi	Ascomycota	Ascomycetes	Lecanorales	Buelliaceae	Buellia	pycnogonoides	Buellia pycnogonoides
101322	0	3	NA	0	NA	Fungi	Ascomycota	Ascomycetes	Lecanorales	Buelliaceae	Buellia	pycnogonoides	Buellia pycnogonoides
101325	0	3	NA	0	NA	Plantae	Bryophyta	Bryopsida	Hypnales	Hypnaceae	Calliergidium	austro-stramineum	Calliergidium austro-stramineum
101325	128	3	C	1	1	Plantae	Bryophyta	Bryopsida	Hypnales	Hypnaceae	Calliergidium	austro-stramineum	Calliergidium austro-stramineum
101325	0	1	NA	0	NA	Plantae	Bryophyta	Bryopsida	Hypnales	Hypnaceae	Calliergidium	austro-stramineum	Calliergidium austro-stramineum
101325	112	3	B	1	1	Plantae	Bryophyta	Bryopsida	Hypnales	Hypnaceae	Calliergidium	austro-stramineum	Calliergidium austro-stramineum
101325	0	2	NA	0	NA	Plantae	Bryophyta	Bryopsida	Hypnales	Hypnaceae	Calliergidium	austro-stramineum	Calliergidium austro-stramineum
101325	0	0	NA	0	NA	Plantae	Bryophyta	Bryopsida	Hypnales	Hypnaceae	Calliergidium	austro-stramineum	Calliergidium austro-stramineum
101332	0	8	NA	0	NA	Fungi	Ascomycota	Ascomycetes	Lecanorales	Lecanoraceae	Carbonea	capsulata	Carbonea capsulata
101332	131	9	C	1	1	Fungi	Ascomycota	Ascomycetes	Lecanorales	Lecanoraceae	Carbonea	capsulata	Carbonea capsulata
101332	0	15	NA	0	NA	Fungi	Ascomycota	Ascomycetes	Lecanorales	Lecanoraceae	Carbonea	capsulata	Carbonea capsulata
101332	0	9	NA	0	NA	Fungi	Ascomycota	Ascomycetes	Lecanorales	Lecanoraceae	Carbonea	capsulata	Carbonea capsulata
101332	138	9	C	1	1	Fungi	Ascomycota	Ascomycetes	Lecanorales	Lecanoraceae	Carbonea	capsulata	Carbonea capsulata
101332	0	12	NA	0	NA	Fungi	Ascomycota	Ascomycetes	Lecanorales	Lecanoraceae	Carbonea	capsulata	Carbonea capsulata
101338	0	3	NA	0	NA	Fungi	Ascomycota	Ascomycetes	Lecanorales	Cladoniaceae	Cladonia	gracilis	Cladonia gracilis
101338	0	2	NA	0	NA	Fungi	Ascomycota	Ascomycetes	Lecanorales	Cladoniaceae	Cladonia	gracilis	Cladonia gracilis
101338	0	0	NA	0	NA	Fungi	Ascomycota	Ascomycetes	Lecanorales	Cladoniaceae	Cladonia	gracilis	Cladonia gracilis
101338	171	3	C	1	1	Fungi	Ascomycota	Ascomycetes	Lecanorales	Cladoniaceae	Cladonia	gracilis	Cladonia gracilis
101338	126	3	C	1	1	Fungi	Ascomycota	Ascomycetes	Lecanorales	Cladoniaceae	Cladonia	gracilis	Cladonia gracilis
101338	117	3	C	1	1	Fungi	Ascomycota	Ascomycetes	Lecanorales	Cladoniaceae	Cladonia	gracilis	Cladonia gracilis
101339	0	2	NA	0	NA	Fungi	Ascomycota	Ascomycetes	Lecanorales	Cladoniaceae	Cladonia	sarmentosa	Cladonia sarmentosa
101339	0	3	NA	0	NA	Fungi	Ascomycota	Ascomycetes	Lecanorales	Cladoniaceae	Cladonia	sarmentosa	Cladonia sarmentosa
101339	0	0	NA	0	NA	Fungi	Ascomycota	Ascomycetes	Lecanorales	Cladoniaceae	Cladonia	sarmentosa	Cladonia sarmentosa
101339	126	3	C	1	1	Fungi	Ascomycota	Ascomycetes	Lecanorales	Cladoniaceae	Cladonia	sarmentosa	Cladonia sarmentosa
101351	171	3	C	1	1	Plantae	Bryophyta	Bryopsida	Dicranales	Rhabdoweisiaceae	Dicranoweisia	brevipes	Dicranoweisia brevipes
101380	0	3	NA	0	NA	Plantae	Bryophyta	Hepaticopsida	Jungermanniales	Gymnomitriaceae	Herzogobryum	teres	Herzogobryum teres
101380	0	2	NA	0	NA	Plantae	Bryophyta	Hepaticopsida	Jungermanniales	Gymnomitriaceae	Herzogobryum	teres	Herzogobryum teres
101380	126	3	C	1	1	Plantae	Bryophyta	Hepaticopsida	Jungermanniales	Gymnomitriaceae	Herzogobryum	teres	Herzogobryum teres
101380	0	0	NA	0	NA	Plantae	Bryophyta	Hepaticopsida	Jungermanniales	Gymnomitriaceae	Herzogobryum	teres	Herzogobryum teres
101380	171	3	C	1	1	Plantae	Bryophyta	Hepaticopsida	Jungermanniales	Gymnomitriaceae	Herzogobryum	teres	Herzogobryum teres
101380	111	2	C	1	1	Plantae	Bryophyta	Hepaticopsida	Jungermanniales	Gymnomitriaceae	Herzogobryum	teres	Herzogobryum teres
101392	0	8	NA	0	NA	Fungi	Ascomycota	Ascomycetes	Lecanorales	Lecanoraceae	Lecanora	expectans	Lecanora expectans
101392	165	8	A	1	1	Fungi	Ascomycota	Ascomycetes	Lecanorales	Lecanoraceae	Lecanora	expectans	Lecanora expectans
101392	0	12	NA	0	NA	Fungi	Ascomycota	Ascomycetes	Lecanorales	Lecanoraceae	Lecanora	expectans	Lecanora expectans
101392	0	5	NA	0	NA	Fungi	Ascomycota	Ascomycetes	Lecanorales	Lecanoraceae	Lecanora	expectans	Lecanora expectans
101392	131	9	C	1	1	Fungi	Ascomycota	Ascomycetes	Lecanorales	Lecanoraceae	Lecanora	expectans	Lecanora expectans
101392	0	3	NA	0	NA	Fungi	Ascomycota	Ascomycetes	Lecanorales	Lecanoraceae	Lecanora	expectans	Lecanora expectans
101392	0	9	NA	0	NA	Fungi	Ascomycota	Ascomycetes	Lecanorales	Lecanoraceae	Lecanora	expectans	Lecanora expectans
101392	0	7	NA	0	NA	Fungi	Ascomycota	Ascomycetes	Lecanorales	Lecanoraceae	Lecanora	expectans	Lecanora expectans
101392	122	9	I	1	0	Fungi	Ascomycota	Ascomycetes	Lecanorales	Lecanoraceae	Lecanora	expectans	Lecanora expectans
101392	0	0	NA	0	NA	Fungi	Ascomycota	Ascomycetes	Lecanorales	Lecanoraceae	Lecanora	expectans	Lecanora expectans
101392	0	14	NA	0	NA	Fungi	Ascomycota	Ascomycetes	Lecanorales	Lecanoraceae	Lecanora	expectans	Lecanora expectans
101392	154	9	C	1	1	Fungi	Ascomycota	Ascomycetes	Lecanorales	Lecanoraceae	Lecanora	expectans	Lecanora expectans
101392	0	4	NA	0	NA	Fungi	Ascomycota	Ascomycetes	Lecanorales	Lecanoraceae	Lecanora	expectans	Lecanora expectans
101392	136	7	C	1	1	Fungi	Ascomycota	Ascomycetes	Lecanorales	Lecanoraceae	Lecanora	expectans	Lecanora expectans
101392	135	7	C	1	1	Fungi	Ascomycota	Ascomycetes	Lecanorales	Lecanoraceae	Lecanora	expectans	Lecanora expectans
101392	164	16	C	1	1	Fungi	Ascomycota	Ascomycetes	Lecanorales	Lecanoraceae	Lecanora	expectans	Lecanora expectans
101392	0	1	NA	0	NA	Fungi	Ascomycota	Ascomycetes	Lecanorales	Lecanoraceae	Lecanora	expectans	Lecanora expectans
101392	106	8	C	1	1	Fungi	Ascomycota	Ascomycetes	Lecanorales	Lecanoraceae	Lecanora	expectans	Lecanora expectans
101392	162	13	H	1	0	Fungi	Ascomycota	Ascomycetes	Lecanorales	Lecanoraceae	Lecanora	expectans	Lecanora expectans
101392	0	16	NA	0	NA	Fungi	Ascomycota	Ascomycetes	Lecanorales	Lecanoraceae	Lecanora	expectans	Lecanora expectans
101392	174	7	F	1	0	Fungi	Ascomycota	Ascomycetes	Lecanorales	Lecanoraceae	Lecanora	expectans	Lecanora expectans
101392	0	10	NA	0	NA	Fungi	Ascomycota	Ascomycetes	Lecanorales	Lecanoraceae	Lecanora	expectans	Lecanora expectans
101392	163	6	E	1	1	Fungi	Ascomycota	Ascomycetes	Lecanorales	Lecanoraceae	Lecanora	expectans	Lecanora expectans
101392	124	9	C	1	1	Fungi	Ascomycota	Ascomycetes	Lecanorales	Lecanoraceae	Lecanora	expectans	Lecanora expectans
101405	0	2	NA	0	NA	Plantae	Bryophyta	Bryopsida	Pottiales	Meesiaceae	Meesia	uliginosa	Meesia uliginosa
101405	0	0	NA	0	NA	Plantae	Bryophyta	Bryopsida	Pottiales	Meesiaceae	Meesia	uliginosa	Meesia uliginosa
101405	112	3	B	1	1	Plantae	Bryophyta	Bryopsida	Pottiales	Meesiaceae	Meesia	uliginosa	Meesia uliginosa
101405	0	1	NA	0	NA	Plantae	Bryophyta	Bryopsida	Pottiales	Meesiaceae	Meesia	uliginosa	Meesia uliginosa
101405	0	3	NA	0	NA	Plantae	Bryophyta	Bryopsida	Pottiales	Meesiaceae	Meesia	uliginosa	Meesia uliginosa
101459	0	0	NA	0	NA	Fungi	Ascomycota	Ascomycetes	Lecanorales	Physciaceae	Rinodina	turfacea	Rinodina turfacea
101459	0	1	NA	0	NA	Fungi	Ascomycota	Ascomycetes	Lecanorales	Physciaceae	Rinodina	turfacea	Rinodina turfacea
101459	0	2	NA	0	NA	Fungi	Ascomycota	Ascomycetes	Lecanorales	Physciaceae	Rinodina	turfacea	Rinodina turfacea
101459	0	3	NA	0	NA	Fungi	Ascomycota	Ascomycetes	Lecanorales	Physciaceae	Rinodina	turfacea	Rinodina turfacea
101459	126	3	C	1	1	Fungi	Ascomycota	Ascomycetes	Lecanorales	Physciaceae	Rinodina	turfacea	Rinodina turfacea
101459	0	7	NA	0	NA	Fungi	Ascomycota	Ascomycetes	Lecanorales	Physciaceae	Rinodina	turfacea	Rinodina turfacea
101459	0	8	NA	0	NA	Fungi	Ascomycota	Ascomycetes	Lecanorales	Physciaceae	Rinodina	turfacea	Rinodina turfacea
101459	174	7	F	1	0	Fungi	Ascomycota	Ascomycetes	Lecanorales	Physciaceae	Rinodina	turfacea	Rinodina turfacea
101461	0	9	NA	0	NA	Fungi	Ascomycota	Ascomycetes	Lecanorales	Acarosporaceae	Sarcogyne	angulosa	Sarcogyne angulosa
101461	154	9	C	1	1	Fungi	Ascomycota	Ascomycetes	Lecanorales	Acarosporaceae	Sarcogyne	angulosa	Sarcogyne angulosa
101461	131	9	C	1	1	Fungi	Ascomycota	Ascomycetes	Lecanorales	Acarosporaceae	Sarcogyne	angulosa	Sarcogyne angulosa
101487	0	2	NA	0	NA	Fungi	Ascomycota	Lecanoromycetes	Not assigned to an order	Umbilicariaceae	Umbilicaria	cristata	Umbilicaria cristata
101487	0	7	NA	0	NA	Fungi	Ascomycota	Lecanoromycetes	Not assigned to an order	Umbilicariaceae	Umbilicaria	cristata	Umbilicaria cristata
101487	0	14	NA	0	NA	Fungi	Ascomycota	Lecanoromycetes	Not assigned to an order	Umbilicariaceae	Umbilicaria	cristata	Umbilicaria cristata
101487	0	12	NA	0	NA	Fungi	Ascomycota	Lecanoromycetes	Not assigned to an order	Umbilicariaceae	Umbilicaria	cristata	Umbilicaria cristata
101487	0	0	NA	0	NA	Fungi	Ascomycota	Lecanoromycetes	Not assigned to an order	Umbilicariaceae	Umbilicaria	cristata	Umbilicaria cristata
101487	136	7	C	1	1	Fungi	Ascomycota	Lecanoromycetes	Not assigned to an order	Umbilicariaceae	Umbilicaria	cristata	Umbilicaria cristata
101487	0	4	NA	0	NA	Fungi	Ascomycota	Lecanoromycetes	Not assigned to an order	Umbilicariaceae	Umbilicaria	cristata	Umbilicaria cristata
101487	0	8	NA	0	NA	Fungi	Ascomycota	Lecanoromycetes	Not assigned to an order	Umbilicariaceae	Umbilicaria	cristata	Umbilicaria cristata
101487	0	3	NA	0	NA	Fungi	Ascomycota	Lecanoromycetes	Not assigned to an order	Umbilicariaceae	Umbilicaria	cristata	Umbilicaria cristata
101487	135	7	C	1	1	Fungi	Ascomycota	Lecanoromycetes	Not assigned to an order	Umbilicariaceae	Umbilicaria	cristata	Umbilicaria cristata
101488	165	8	A	1	1	Fungi	Ascomycota	Ascomycetes	Teloschistales	Teloschistaceae	Xanthoria	elegans	Xanthoria elegans
101488	136	7	C	1	1	Fungi	Ascomycota	Ascomycetes	Teloschistales	Teloschistaceae	Xanthoria	elegans	Xanthoria elegans
101488	122	9	I	1	0	Fungi	Ascomycota	Ascomycetes	Teloschistales	Teloschistaceae	Xanthoria	elegans	Xanthoria elegans
101488	0	8	NA	0	NA	Fungi	Ascomycota	Ascomycetes	Teloschistales	Teloschistaceae	Xanthoria	elegans	Xanthoria elegans
101488	0	6	NA	0	NA	Fungi	Ascomycota	Ascomycetes	Teloschistales	Teloschistaceae	Xanthoria	elegans	Xanthoria elegans
101488	148	1	F	1	0	Fungi	Ascomycota	Ascomycetes	Teloschistales	Teloschistaceae	Xanthoria	elegans	Xanthoria elegans
101488	0	3	NA	0	NA	Fungi	Ascomycota	Ascomycetes	Teloschistales	Teloschistaceae	Xanthoria	elegans	Xanthoria elegans
101488	119	10	C	1	1	Fungi	Ascomycota	Ascomycetes	Teloschistales	Teloschistaceae	Xanthoria	elegans	Xanthoria elegans
101488	0	10	NA	0	NA	Fungi	Ascomycota	Ascomycetes	Teloschistales	Teloschistaceae	Xanthoria	elegans	Xanthoria elegans
101488	111	2	C	1	1	Fungi	Ascomycota	Ascomycetes	Teloschistales	Teloschistaceae	Xanthoria	elegans	Xanthoria elegans
101488	0	1	NA	0	NA	Fungi	Ascomycota	Ascomycetes	Teloschistales	Teloschistaceae	Xanthoria	elegans	Xanthoria elegans
101488	164	16	C	1	1	Fungi	Ascomycota	Ascomycetes	Teloschistales	Teloschistaceae	Xanthoria	elegans	Xanthoria elegans
101488	135	7	C	1	1	Fungi	Ascomycota	Ascomycetes	Teloschistales	Teloschistaceae	Xanthoria	elegans	Xanthoria elegans
101488	0	4	NA	0	NA	Fungi	Ascomycota	Ascomycetes	Teloschistales	Teloschistaceae	Xanthoria	elegans	Xanthoria elegans
101488	171	3	C	1	1	Fungi	Ascomycota	Ascomycetes	Teloschistales	Teloschistaceae	Xanthoria	elegans	Xanthoria elegans
101488	0	9	NA	0	NA	Fungi	Ascomycota	Ascomycetes	Teloschistales	Teloschistaceae	Xanthoria	elegans	Xanthoria elegans
101488	106	8	C	1	1	Fungi	Ascomycota	Ascomycetes	Teloschistales	Teloschistaceae	Xanthoria	elegans	Xanthoria elegans
101488	0	0	NA	0	NA	Fungi	Ascomycota	Ascomycetes	Teloschistales	Teloschistaceae	Xanthoria	elegans	Xanthoria elegans
101488	0	7	NA	0	NA	Fungi	Ascomycota	Ascomycetes	Teloschistales	Teloschistaceae	Xanthoria	elegans	Xanthoria elegans
101488	0	16	NA	0	NA	Fungi	Ascomycota	Ascomycetes	Teloschistales	Teloschistaceae	Xanthoria	elegans	Xanthoria elegans
101488	110	2	B	1	1	Fungi	Ascomycota	Ascomycetes	Teloschistales	Teloschistaceae	Xanthoria	elegans	Xanthoria elegans
101488	154	9	C	1	1	Fungi	Ascomycota	Ascomycetes	Teloschistales	Teloschistaceae	Xanthoria	elegans	Xanthoria elegans
101488	113	3	C	1	1	Fungi	Ascomycota	Ascomycetes	Teloschistales	Teloschistaceae	Xanthoria	elegans	Xanthoria elegans
101488	147	4	F	1	0	Fungi	Ascomycota	Ascomycetes	Teloschistales	Teloschistaceae	Xanthoria	elegans	Xanthoria elegans
101488	0	14	NA	0	NA	Fungi	Ascomycota	Ascomycetes	Teloschistales	Teloschistaceae	Xanthoria	elegans	Xanthoria elegans
101488	0	13	NA	0	NA	Fungi	Ascomycota	Ascomycetes	Teloschistales	Teloschistaceae	Xanthoria	elegans	Xanthoria elegans
101488	131	9	C	1	1	Fungi	Ascomycota	Ascomycetes	Teloschistales	Teloschistaceae	Xanthoria	elegans	Xanthoria elegans
101488	0	12	NA	0	NA	Fungi	Ascomycota	Ascomycetes	Teloschistales	Teloschistaceae	Xanthoria	elegans	Xanthoria elegans
101488	0	2	NA	0	NA	Fungi	Ascomycota	Ascomycetes	Teloschistales	Teloschistaceae	Xanthoria	elegans	Xanthoria elegans
101488	112	3	B	1	1	Fungi	Ascomycota	Ascomycetes	Teloschistales	Teloschistaceae	Xanthoria	elegans	Xanthoria elegans
101488	141	5	B	1	1	Fungi	Ascomycota	Ascomycetes	Teloschistales	Teloschistaceae	Xanthoria	elegans	Xanthoria elegans
101488	107	3	C	1	1	Fungi	Ascomycota	Ascomycetes	Teloschistales	Teloschistaceae	Xanthoria	elegans	Xanthoria elegans
101488	149	3	E	1	1	Fungi	Ascomycota	Ascomycetes	Teloschistales	Teloschistaceae	Xanthoria	elegans	Xanthoria elegans
101488	173	8	C	1	1	Fungi	Ascomycota	Ascomycetes	Teloschistales	Teloschistaceae	Xanthoria	elegans	Xanthoria elegans
101488	126	3	C	1	1	Fungi	Ascomycota	Ascomycetes	Teloschistales	Teloschistaceae	Xanthoria	elegans	Xanthoria elegans
101488	162	13	H	1	0	Fungi	Ascomycota	Ascomycetes	Teloschistales	Teloschistaceae	Xanthoria	elegans	Xanthoria elegans
101488	174	7	F	1	0	Fungi	Ascomycota	Ascomycetes	Teloschistales	Teloschistaceae	Xanthoria	elegans	Xanthoria elegans
101494	0	3	NA	0	NA	Plantae	Bryophyta	Andreaeopsida	Andreaeales	Andreaeaceae	Andreaea	gainii	Andreaea gainii
101494	0	0	NA	0	NA	Plantae	Bryophyta	Andreaeopsida	Andreaeales	Andreaeaceae	Andreaea	gainii	Andreaea gainii
101494	126	3	C	1	1	Plantae	Bryophyta	Andreaeopsida	Andreaeales	Andreaeaceae	Andreaea	gainii	Andreaea gainii
101494	128	3	C	1	1	Plantae	Bryophyta	Andreaeopsida	Andreaeales	Andreaeaceae	Andreaea	gainii	Andreaea gainii
101494	0	2	NA	0	NA	Plantae	Bryophyta	Andreaeopsida	Andreaeales	Andreaeaceae	Andreaea	gainii	Andreaea gainii
101494	132	3	B	1	1	Plantae	Bryophyta	Andreaeopsida	Andreaeales	Andreaeaceae	Andreaea	gainii	Andreaea gainii
101494	0	1	NA	0	NA	Plantae	Bryophyta	Andreaeopsida	Andreaeales	Andreaeaceae	Andreaea	gainii	Andreaea gainii
101494	140	3	E	1	1	Plantae	Bryophyta	Andreaeopsida	Andreaeales	Andreaeaceae	Andreaea	gainii	Andreaea gainii
101494	148	1	F	1	0	Plantae	Bryophyta	Andreaeopsida	Andreaeales	Andreaeaceae	Andreaea	gainii	Andreaea gainii
101494	170	4	C	1	1	Plantae	Bryophyta	Andreaeopsida	Andreaeales	Andreaeaceae	Andreaea	gainii	Andreaea gainii
101494	111	2	C	1	1	Plantae	Bryophyta	Andreaeopsida	Andreaeales	Andreaeaceae	Andreaea	gainii	Andreaea gainii
101494	112	3	B	1	1	Plantae	Bryophyta	Andreaeopsida	Andreaeales	Andreaeaceae	Andreaea	gainii	Andreaea gainii
101494	0	14	NA	0	NA	Plantae	Bryophyta	Andreaeopsida	Andreaeales	Andreaeaceae	Andreaea	gainii	Andreaea gainii
101494	113	3	C	1	1	Plantae	Bryophyta	Andreaeopsida	Andreaeales	Andreaeaceae	Andreaea	gainii	Andreaea gainii var. gainii
101494	171	3	C	1	1	Plantae	Bryophyta	Andreaeopsida	Andreaeales	Andreaeaceae	Andreaea	gainii	Andreaea gainii
101495	0	3	NA	0	NA	Plantae	Bryophyta	Andreaeopsida	Andreaeales	Andreaeaceae	Andreaea	regularis	Andreaea regularis
101495	0	0	NA	0	NA	Plantae	Bryophyta	Andreaeopsida	Andreaeales	Andreaeaceae	Andreaea	regularis	Andreaea regularis
101495	0	2	NA	0	NA	Plantae	Bryophyta	Andreaeopsida	Andreaeales	Andreaeaceae	Andreaea	regularis	Andreaea regularis
101495	0	14	NA	0	NA	Plantae	Bryophyta	Andreaeopsida	Andreaeales	Andreaeaceae	Andreaea	regularis	Andreaea regularis
101495	171	3	C	1	1	Plantae	Bryophyta	Andreaeopsida	Andreaeales	Andreaeaceae	Andreaea	regularis	Andreaea regularis
101495	126	3	C	1	1	Plantae	Bryophyta	Andreaeopsida	Andreaeales	Andreaeaceae	Andreaea	regularis	Andreaea regularis
101495	150	3	C	1	1	Plantae	Bryophyta	Andreaeopsida	Andreaeales	Andreaeaceae	Andreaea	regularis	Andreaea regularis
101495	128	3	C	1	1	Plantae	Bryophyta	Andreaeopsida	Andreaeales	Andreaeaceae	Andreaea	regularis	Andreaea regularis
101495	140	3	E	1	1	Plantae	Bryophyta	Andreaeopsida	Andreaeales	Andreaeaceae	Andreaea	regularis	Andreaea regularis
101495	133	3	C	1	1	Plantae	Bryophyta	Andreaeopsida	Andreaeales	Andreaeaceae	Andreaea	regularis	Andreaea regularis
101495	134	3	C	1	1	Plantae	Bryophyta	Andreaeopsida	Andreaeales	Andreaeaceae	Andreaea	regularis	Andreaea regularis
101495	0	1	NA	0	NA	Plantae	Bryophyta	Andreaeopsida	Andreaeales	Andreaeaceae	Andreaea	regularis	Andreaea regularis
101495	112	3	B	1	1	Plantae	Bryophyta	Andreaeopsida	Andreaeales	Andreaeaceae	Andreaea	regularis	Andreaea regularis
101495	108	3	C	1	1	Plantae	Bryophyta	Andreaeopsida	Andreaeales	Andreaeaceae	Andreaea	regularis	Andreaea regularis
101495	0	4	NA	0	NA	Plantae	Bryophyta	Andreaeopsida	Andreaeales	Andreaeaceae	Andreaea	regularis	Andreaea regularis
101495	113	3	C	1	1	Plantae	Bryophyta	Andreaeopsida	Andreaeales	Andreaeaceae	Andreaea	regularis	Andreaea regularis
101495	115	3	B	1	1	Plantae	Bryophyta	Andreaeopsida	Andreaeales	Andreaeaceae	Andreaea	regularis	Andreaea regularis
101495	132	3	B	1	1	Plantae	Bryophyta	Andreaeopsida	Andreaeales	Andreaeaceae	Andreaea	regularis	Andreaea regularis
101495	170	4	C	1	1	Plantae	Bryophyta	Andreaeopsida	Andreaeales	Andreaeaceae	Andreaea	regularis	Andreaea regularis
101499	128	3	C	1	1	Plantae	Bryophyta	Bryopsida	Hypnales	Campyliaceae	Calliergon	sarmentosum	Calliergon sarmentosum
101499	0	3	NA	0	NA	Plantae	Bryophyta	Bryopsida	Hypnales	Campyliaceae	Calliergon	sarmentosum	Calliergon sarmentosum
101499	132	3	B	1	1	Plantae	Bryophyta	Bryopsida	Hypnales	Campyliaceae	Calliergon	sarmentosum	Calliergon sarmentosum
101499	0	0	NA	0	NA	Plantae	Bryophyta	Bryopsida	Hypnales	Campyliaceae	Calliergon	sarmentosum	Calliergon sarmentosum
101499	112	3	B	1	1	Plantae	Bryophyta	Bryopsida	Hypnales	Campyliaceae	Calliergon	sarmentosum	Calliergon sarmentosum
101499	0	2	NA	0	NA	Plantae	Bryophyta	Bryopsida	Hypnales	Campyliaceae	Calliergon	sarmentosum	Calliergon sarmentosum
101499	126	3	C	1	1	Plantae	Bryophyta	Bryopsida	Hypnales	Campyliaceae	Calliergon	sarmentosum	Calliergon sarmentosum
101503	0	2	NA	0	NA	Plantae	Bryophyta	Bryopsida	Dicranales	Rhabdoweisiaceae	Dicranoweisia	antarctica	Dicranoweisia antarctica
101503	0	3	NA	0	NA	Plantae	Bryophyta	Bryopsida	Dicranales	Rhabdoweisiaceae	Dicranoweisia	antarctica	Dicranoweisia antarctica
101503	128	3	C	1	1	Plantae	Bryophyta	Bryopsida	Dicranales	Rhabdoweisiaceae	Dicranoweisia	antarctica	Dicranoweisia antarctica
101503	0	0	NA	0	NA	Plantae	Bryophyta	Bryopsida	Dicranales	Rhabdoweisiaceae	Dicranoweisia	antarctica	Dicranoweisia antarctica
101506	0	2	NA	0	NA	Plantae	Bryophyta	Bryopsida	Bryales	Amblystegiaceae	Drepanocladus	uncinatus	Drepanocladus uncinatus
101506	0	3	NA	0	NA	Plantae	Bryophyta	Bryopsida	Bryales	Amblystegiaceae	Drepanocladus	uncinatus	Drepanocladus uncinatus
101506	0	0	NA	0	NA	Plantae	Bryophyta	Bryopsida	Bryales	Amblystegiaceae	Drepanocladus	uncinatus	Drepanocladus uncinatus
101506	117	3	C	1	1	Plantae	Bryophyta	Bryopsida	Bryales	Amblystegiaceae	Drepanocladus	uncinatus	Drepanocladus uncinatus
101506	107	3	C	1	1	Plantae	Bryophyta	Bryopsida	Bryales	Amblystegiaceae	Drepanocladus	uncinatus	Drepanocladus uncinatus
101506	126	3	C	1	1	Plantae	Bryophyta	Bryopsida	Bryales	Amblystegiaceae	Drepanocladus	uncinatus	Drepanocladus uncinatus
101506	150	3	C	1	1	Plantae	Bryophyta	Bryopsida	Bryales	Amblystegiaceae	Drepanocladus	uncinatus	Drepanocladus uncinatus
101506	108	3	C	1	1	Plantae	Bryophyta	Bryopsida	Bryales	Amblystegiaceae	Drepanocladus	uncinatus	Drepanocladus uncinatus
101506	134	3	C	1	1	Plantae	Bryophyta	Bryopsida	Bryales	Amblystegiaceae	Drepanocladus	uncinatus	Drepanocladus uncinatus
101506	128	3	C	1	1	Plantae	Bryophyta	Bryopsida	Bryales	Amblystegiaceae	Drepanocladus	uncinatus	Drepanocladus uncinatus
101506	112	3	B	1	1	Plantae	Bryophyta	Bryopsida	Bryales	Amblystegiaceae	Drepanocladus	uncinatus	Drepanocladus uncinatus
101514	0	0	NA	0	NA	Plantae	Bryophyta	Bryopsida	Polytrichales	Polytrichaceae	Polytrichum	juniperinum	Polytrichum juniperinum
101514	0	3	NA	0	NA	Plantae	Bryophyta	Bryopsida	Polytrichales	Polytrichaceae	Polytrichum	juniperinum	Polytrichum juniperinum
101514	140	3	E	1	1	Plantae	Bryophyta	Bryopsida	Polytrichales	Polytrichaceae	Polytrichum	juniperinum	Polytrichum juniperinum
101514	0	2	NA	0	NA	Plantae	Bryophyta	Bryopsida	Polytrichales	Polytrichaceae	Polytrichum	juniperinum	Polytrichum juniperinum
101514	126	3	C	1	1	Plantae	Bryophyta	Bryopsida	Polytrichales	Polytrichaceae	Polytrichum	juniperinum	Polytrichum juniperinum
101514	0	1	NA	0	NA	Plantae	Bryophyta	Bryopsida	Polytrichales	Polytrichaceae	Polytrichum	juniperinum	Polytrichum juniperinum
101514	128	3	C	1	1	Plantae	Bryophyta	Bryopsida	Polytrichales	Polytrichaceae	Polytrichum	juniperinum	Polytrichum juniperinum
101523	128	3	C	1	1	Plantae	Bryophyta	Andreaeopsida	Andreaeales	Andreaeaceae	Andreaea	depressinervis	Andreaea depressinervis
101523	0	0	NA	0	NA	Plantae	Bryophyta	Andreaeopsida	Andreaeales	Andreaeaceae	Andreaea	depressinervis	Andreaea depressinervis
101523	0	3	NA	0	NA	Plantae	Bryophyta	Andreaeopsida	Andreaeales	Andreaeaceae	Andreaea	depressinervis	Andreaea depressinervis
101523	0	2	NA	0	NA	Plantae	Bryophyta	Andreaeopsida	Andreaeales	Andreaeaceae	Andreaea	depressinervis	Andreaea depressinervis
101523	111	2	C	1	1	Plantae	Bryophyta	Andreaeopsida	Andreaeales	Andreaeaceae	Andreaea	depressinervis	Andreaea depressinervis
101523	117	3	C	1	1	Plantae	Bryophyta	Andreaeopsida	Andreaeales	Andreaeaceae	Andreaea	depressinervis	Andreaea depressinervis
101523	134	3	C	1	1	Plantae	Bryophyta	Andreaeopsida	Andreaeales	Andreaeaceae	Andreaea	depressinervis	Andreaea depressinervis
101523	126	3	C	1	1	Plantae	Bryophyta	Andreaeopsida	Andreaeales	Andreaeaceae	Andreaea	depressinervis	Andreaea depressinervis
101523	0	1	NA	0	NA	Plantae	Bryophyta	Andreaeopsida	Andreaeales	Andreaeaceae	Andreaea	depressinervis	Andreaea depressinervis
101523	113	3	C	1	1	Plantae	Bryophyta	Andreaeopsida	Andreaeales	Andreaeaceae	Andreaea	depressinervis	Andreaea depressinervis
101523	112	3	B	1	1	Plantae	Bryophyta	Andreaeopsida	Andreaeales	Andreaeaceae	Andreaea	depressinervis	Andreaea depressinervis
101523	108	3	C	1	1	Plantae	Bryophyta	Andreaeopsida	Andreaeales	Andreaeaceae	Andreaea	depressinervis	Andreaea depressinervis
101523	110	2	B	1	1	Plantae	Bryophyta	Andreaeopsida	Andreaeales	Andreaeaceae	Andreaea	depressinervis	Andreaea depressinervis
101523	171	3	C	1	1	Plantae	Bryophyta	Andreaeopsida	Andreaeales	Andreaeaceae	Andreaea	depressinervis	Andreaea depressinervis
101614	154	9	C	1	1	Fungi	Ascomycota	Ascomycetes	Lecanorales	Acarosporaceae	Sarcogyne	privigna	Sarcogyne privigna
101614	0	6	NA	0	NA	Fungi	Ascomycota	Ascomycetes	Lecanorales	Acarosporaceae	Sarcogyne	privigna	Sarcogyne privigna
101614	0	12	NA	0	NA	Fungi	Ascomycota	Ascomycetes	Lecanorales	Acarosporaceae	Sarcogyne	privigna	Sarcogyne privigna
101614	131	9	C	1	1	Fungi	Ascomycota	Ascomycetes	Lecanorales	Acarosporaceae	Sarcogyne	privigna	Sarcogyne privigna
101615	164	16	C	1	1	Fungi	Ascomycota	Ascomycetes	Lecanorales	Lecideaceae	Lecidea	woodberryi	Lecidea woodberryi
101710	0	2	NA	0	NA	Plantae	Magnoliophyta	Magnoliopsida	Caryophyllales	Caryophyllaceae	Colobanthus	quitensis	Colobanthus quitensis
101710	151	3	C	1	1	Plantae	Magnoliophyta	Magnoliopsida	Caryophyllales	Caryophyllaceae	Colobanthus	quitensis	Colobanthus quitensis
101710	0	3	NA	0	NA	Plantae	Magnoliophyta	Magnoliopsida	Caryophyllales	Caryophyllaceae	Colobanthus	quitensis	Colobanthus quitensis
101710	129	3	A	1	1	Plantae	Magnoliophyta	Magnoliopsida	Caryophyllales	Caryophyllaceae	Colobanthus	quitensis	Colobanthus quitensis
101710	133	3	C	1	1	Plantae	Magnoliophyta	Magnoliopsida	Caryophyllales	Caryophyllaceae	Colobanthus	quitensis	Colobanthus quitensis
101710	128	3	C	1	1	Plantae	Magnoliophyta	Magnoliopsida	Caryophyllales	Caryophyllaceae	Colobanthus	quitensis	Colobanthus quitensis
101710	113	3	C	1	1	Plantae	Magnoliophyta	Magnoliopsida	Caryophyllales	Caryophyllaceae	Colobanthus	quitensis	Colobanthus quitensis
101710	126	3	C	1	1	Plantae	Magnoliophyta	Magnoliopsida	Caryophyllales	Caryophyllaceae	Colobanthus	quitensis	Colobanthus quitensis
101710	0	0	NA	0	NA	Plantae	Magnoliophyta	Magnoliopsida	Caryophyllales	Caryophyllaceae	Colobanthus	quitensis	Colobanthus quitensis
101710	140	3	E	1	1	Plantae	Magnoliophyta	Magnoliopsida	Caryophyllales	Caryophyllaceae	Colobanthus	quitensis	Colobanthus quitensis
101710	139	3	C	1	1	Plantae	Magnoliophyta	Magnoliopsida	Caryophyllales	Caryophyllaceae	Colobanthus	quitensis	Colobanthus quitensis
101710	110	2	B	1	1	Plantae	Magnoliophyta	Magnoliopsida	Caryophyllales	Caryophyllaceae	Colobanthus	quitensis	Colobanthus quitensis
101710	132	3	B	1	1	Plantae	Magnoliophyta	Magnoliopsida	Caryophyllales	Caryophyllaceae	Colobanthus	quitensis	Colobanthus quitensis
101710	115	3	B	1	1	Plantae	Magnoliophyta	Magnoliopsida	Caryophyllales	Caryophyllaceae	Colobanthus	quitensis	Colobanthus quitensis
101710	134	3	C	1	1	Plantae	Magnoliophyta	Magnoliopsida	Caryophyllales	Caryophyllaceae	Colobanthus	quitensis	Colobanthus quitensis
101710	125	3	F	1	0	Plantae	Magnoliophyta	Magnoliopsida	Caryophyllales	Caryophyllaceae	Colobanthus	quitensis	Colobanthus quitensis
101731	0	2	NA	0	NA	Plantae	Magnoliophyta	Liliopsida	Cyperales	Poaceae	Deschampsia	antarctica	Deschampsia antarctica
101731	0	3	NA	0	NA	Plantae	Magnoliophyta	Liliopsida	Cyperales	Poaceae	Deschampsia	antarctica	Deschampsia antarctica
101731	151	3	C	1	1	Plantae	Magnoliophyta	Liliopsida	Cyperales	Poaceae	Deschampsia	antarctica	Deschampsia antarctica
101731	112	3	B	1	1	Plantae	Magnoliophyta	Liliopsida	Cyperales	Poaceae	Deschampsia	antarctica	Deschampsia antarctica
101731	126	3	C	1	1	Plantae	Magnoliophyta	Liliopsida	Cyperales	Poaceae	Deschampsia	antarctica	Deschampsia antarctica
101731	0	0	NA	0	NA	Plantae	Magnoliophyta	Liliopsida	Cyperales	Poaceae	Deschampsia	antarctica	Deschampsia antarctica
101731	139	3	C	1	1	Plantae	Magnoliophyta	Liliopsida	Cyperales	Poaceae	Deschampsia	antarctica	Deschampsia antarctica
101731	108	3	C	1	1	Plantae	Magnoliophyta	Liliopsida	Cyperales	Poaceae	Deschampsia	antarctica	Deschampsia antarctica
101731	134	3	C	1	1	Plantae	Magnoliophyta	Liliopsida	Cyperales	Poaceae	Deschampsia	antarctica	Deschampsia antarctica
101731	0	4	NA	0	NA	Plantae	Magnoliophyta	Liliopsida	Cyperales	Poaceae	Deschampsia	antarctica	Deschampsia antarctica
101731	150	3	C	1	1	Plantae	Magnoliophyta	Liliopsida	Cyperales	Poaceae	Deschampsia	antarctica	Deschampsia antarctica
101731	128	3	C	1	1	Plantae	Magnoliophyta	Liliopsida	Cyperales	Poaceae	Deschampsia	antarctica	Deschampsia antarctica
101731	115	3	B	1	1	Plantae	Magnoliophyta	Liliopsida	Cyperales	Poaceae	Deschampsia	antarctica	Deschampsia antarctica
101731	140	3	E	1	1	Plantae	Magnoliophyta	Liliopsida	Cyperales	Poaceae	Deschampsia	antarctica	Deschampsia antarctica
101731	110	2	B	1	1	Plantae	Magnoliophyta	Liliopsida	Cyperales	Poaceae	Deschampsia	antarctica	Deschampsia antarctica
101731	132	3	B	1	1	Plantae	Magnoliophyta	Liliopsida	Cyperales	Poaceae	Deschampsia	antarctica	Deschampsia antarctica
101731	133	3	C	1	1	Plantae	Magnoliophyta	Liliopsida	Cyperales	Poaceae	Deschampsia	antarctica	Deschampsia antarctica
101731	125	3	F	1	0	Plantae	Magnoliophyta	Liliopsida	Cyperales	Poaceae	Deschampsia	antarctica	Deschampsia antarctica
101731	149	3	E	1	1	Plantae	Magnoliophyta	Liliopsida	Cyperales	Poaceae	Deschampsia	antarctica	Deschampsia antarctica
101731	171	3	C	1	1	Plantae	Magnoliophyta	Liliopsida	Cyperales	Poaceae	Deschampsia	antarctica	Deschampsia antarctica
101731	113	3	C	1	1	Plantae	Magnoliophyta	Liliopsida	Cyperales	Poaceae	Deschampsia	antarctica	Deschampsia antarctica
101834	0	0	NA	0	NA	Animalia	Arthropoda	Arachnida	Acarina	Acaridae	Neocalvolia	antarctica	Neocalvolia antarctica
101835	0	0	NA	0	NA	Animalia	Arthropoda	Arachnida	Acarina	Acaridae	Tyrophagus	putrescentiae	Tyrophagus putrescentiae
101840	0	7	NA	0	NA	Animalia	Arthropoda	Arachnida	Acarina	Analgesidae	Alloptes	stercorarii	Alloptes stercorarii
101848	0	7	NA	0	NA	Animalia	Arthropoda	Arachnida	Acarina	Avenzoariidae	Zachvatkinia	hydrobatidii	Zachvatkinia hydrobatidii
101857	0	3	NA	0	NA	Animalia	Arthropoda	Arachnida	Acarina	Brachychthoniidae	Liochthonius	mollis	Liochthonius mollis
101857	140	3	E	1	1	Animalia	Arthropoda	Arachnida	Acarina	Brachychthoniidae	Liochthonius	mollis	Liochthonius mollis
101857	0	1	NA	0	NA	Animalia	Arthropoda	Arachnida	Acarina	Brachychthoniidae	Liochthonius	mollis	Liochthonius mollis
101857	0	0	NA	0	NA	Animalia	Arthropoda	Arachnida	Acarina	Brachychthoniidae	Liochthonius	mollis	Liochthonius mollis
101859	0	7	NA	0	NA	Animalia	Arthropoda	Insecta	Siphonaptera	Ceratophyllidae	Glaciopsyllus	antarcticus	Glaciopsyllus antarcticus
101859	0	16	NA	0	NA	Animalia	Arthropoda	Insecta	Siphonaptera	Ceratophyllidae	Glaciopsyllus	antarcticus	Glaciopsyllus antarcticus
101859	0	0	NA	0	NA	Animalia	Arthropoda	Insecta	Siphonaptera	Ceratophyllidae	Glaciopsyllus	antarcticus	Glaciopsyllus antarcticus
101860	0	3	NA	0	NA	Animalia	Arthropoda	Arachnida	Acarina	Ceratozetidae	Edwardzetes	dentifer	Edwardzetes dentifer
101860	126	3	C	1	1	Animalia	Arthropoda	Arachnida	Acarina	Ceratozetidae	Edwardzetes	dentifer	Edwardzetes dentifer
101862	0	3	NA	0	NA	Animalia	Arthropoda	Arachnida	Acarina	Ceratozetidae	Magellozetes	antarcticus	Magellozetes antarcticus
101862	0	0	NA	0	NA	Animalia	Arthropoda	Arachnida	Acarina	Ceratozetidae	Magellozetes	antarcticus	Magellozetes antarcticus
101862	0	4	NA	0	NA	Animalia	Arthropoda	Arachnida	Acarina	Ceratozetidae	Magellozetes	antarcticus	Magellozetes antarcticus
101862	0	1	NA	0	NA	Animalia	Arthropoda	Arachnida	Acarina	Ceratozetidae	Magellozetes	antarcticus	Magellozetes antarcticus
101862	134	3	C	1	1	Animalia	Arthropoda	Arachnida	Acarina	Ceratozetidae	Magellozetes	antarcticus	Magellozetes antarcticus
101862	147	4	F	1	0	Animalia	Arthropoda	Arachnida	Acarina	Ceratozetidae	Magellozetes	antarcticus	Magellozetes antarcticus
101862	170	4	C	1	1	Animalia	Arthropoda	Arachnida	Acarina	Ceratozetidae	Magellozetes	antarcticus	Magellozetes antarcticus
101862	126	3	C	1	1	Animalia	Arthropoda	Arachnida	Acarina	Ceratozetidae	Magellozetes	antarcticus	Magellozetes antarcticus
101862	107	3	C	1	1	Animalia	Arthropoda	Arachnida	Acarina	Ceratozetidae	Magellozetes	antarcticus	Magellozetes antarcticus
101867	0	2	NA	0	NA	Animalia	Arthropoda	Arachnida	Acarina	Ereynetidae	Ereynetes	macquariensis	Ereynetes macquariensis
101867	0	0	NA	0	NA	Animalia	Arthropoda	Arachnida	Acarina	Ereynetidae	Ereynetes	macquariensis	Ereynetes macquariensis
101867	0	3	NA	0	NA	Animalia	Arthropoda	Arachnida	Acarina	Ereynetidae	Ereynetes	macquariensis	Ereynetes macquariensis
101867	108	3	C	1	1	Animalia	Arthropoda	Arachnida	Acarina	Ereynetidae	Ereynetes	macquariensis	Ereynetes macquariensis
101867	126	3	C	1	1	Animalia	Arthropoda	Arachnida	Acarina	Ereynetidae	Ereynetes	macquariensis	Ereynetes macquariensis
101867	150	3	C	1	1	Animalia	Arthropoda	Arachnida	Acarina	Ereynetidae	Ereynetes	macquariensis	Ereynetes macquariensis
101867	110	2	B	1	1	Animalia	Arthropoda	Arachnida	Acarina	Ereynetidae	Ereynetes	macquariensis	Ereynetes macquariensis
101868	142	6	C	1	1	Animalia	Arthropoda	Arachnida	Acarina	Eupodidae	Eupodes	angardi	Eupodes angardi
101868	0	6	NA	0	NA	Animalia	Arthropoda	Arachnida	Acarina	Eupodidae	Eupodes	angardi	Eupodes angardi
101868	0	0	NA	0	NA	Animalia	Arthropoda	Arachnida	Acarina	Eupodidae	Eupodes	angardi	Eupodes angardi
101869	0	1	NA	0	NA	Animalia	Arthropoda	Arachnida	Acarina	Eupodidae	Eupodes	exiguus	Eupodes exiguus
101869	0	0	NA	0	NA	Animalia	Arthropoda	Arachnida	Acarina	Eupodidae	Eupodes	exiguus	Eupodes exiguus
101869	0	2	NA	0	NA	Animalia	Arthropoda	Arachnida	Acarina	Eupodidae	Eupodes	exiguus	Eupodes exiguus
101869	0	3	NA	0	NA	Animalia	Arthropoda	Arachnida	Acarina	Eupodidae	Eupodes	exiguus	Eupodes exiguus
101870	140	3	E	1	1	Animalia	Arthropoda	Arachnida	Acarina	Eupodidae	Eupodes	minutus	Eupodes minutus
101870	0	3	NA	0	NA	Animalia	Arthropoda	Arachnida	Acarina	Eupodidae	Eupodes	minutus	Protereunetes minutus
101870	0	0	NA	0	NA	Animalia	Arthropoda	Arachnida	Acarina	Eupodidae	Eupodes	minutus	Eupodes minutus
101870	0	3	NA	0	NA	Animalia	Arthropoda	Arachnida	Acarina	Eupodidae	Eupodes	minutus	Eupodes minutus
101870	0	2	NA	0	NA	Animalia	Arthropoda	Arachnida	Acarina	Eupodidae	Eupodes	minutus	Protereunetes minutus
101870	170	4	C	1	1	Animalia	Arthropoda	Arachnida	Acarina	Eupodidae	Eupodes	minutus	Eupodes minutus
101870	117	3	C	1	1	Animalia	Arthropoda	Arachnida	Acarina	Eupodidae	Eupodes	minutus	Protereunetes minutus
101870	0	2	NA	0	NA	Animalia	Arthropoda	Arachnida	Acarina	Eupodidae	Eupodes	minutus	Eupodes minutus
101870	0	0	NA	0	NA	Animalia	Arthropoda	Arachnida	Acarina	Eupodidae	Eupodes	minutus	Protereunetes minutus
101870	107	3	C	1	1	Animalia	Arthropoda	Arachnida	Acarina	Eupodidae	Eupodes	minutus	Eupodes minutus
101870	150	3	C	1	1	Animalia	Arthropoda	Arachnida	Acarina	Eupodidae	Eupodes	minutus	Eupodes minutus
101870	126	3	C	1	1	Animalia	Arthropoda	Arachnida	Acarina	Eupodidae	Eupodes	minutus	Eupodes minutus
101870	139	3	C	1	1	Animalia	Arthropoda	Arachnida	Acarina	Eupodidae	Eupodes	minutus	Protereunetes minutus
101870	108	3	C	1	1	Animalia	Arthropoda	Arachnida	Acarina	Eupodidae	Eupodes	minutus	Eupodes minutus
101870	141	5	B	1	1	Animalia	Arthropoda	Arachnida	Acarina	Eupodidae	Eupodes	minutus	Protereunetes minutus
101871	108	3	C	1	1	Animalia	Arthropoda	Arachnida	Acarina	Eupodidae	Eupodes	parvus	Eupodes parvus
101871	134	3	C	1	1	Animalia	Arthropoda	Arachnida	Acarina	Eupodidae	Eupodes	parvus	Eupodes parvus
101871	0	3	NA	0	NA	Animalia	Arthropoda	Arachnida	Acarina	Eupodidae	Eupodes	parvus	Eupodes parvus
101871	150	3	C	1	1	Animalia	Arthropoda	Arachnida	Acarina	Eupodidae	Eupodes	parvus	Eupodes parvus
101871	147	4	F	1	0	Animalia	Arthropoda	Arachnida	Acarina	Eupodidae	Eupodes	parvus	Eupodes parvus
101871	0	2	NA	0	NA	Animalia	Arthropoda	Arachnida	Acarina	Eupodidae	Eupodes	parvus	Eupodes parvus
101871	0	0	NA	0	NA	Animalia	Arthropoda	Arachnida	Acarina	Eupodidae	Eupodes	parvus	Eupodes parvus
101871	0	4	NA	0	NA	Animalia	Arthropoda	Arachnida	Acarina	Eupodidae	Eupodes	parvus	Eupodes parvus
101871	126	3	C	1	1	Animalia	Arthropoda	Arachnida	Acarina	Eupodidae	Eupodes	parvus	Eupodes parvus
101874	0	6	NA	0	NA	Animalia	Arthropoda	Arachnida	Acarina	Eupodidae	Eupodes	tottanfjella	Eupodes tottanfjella
101875	0	8	NA	0	NA	Animalia	Arthropoda	Arachnida	Acarina	Eupodidae	Eupodes	wisei	Eupodes wisei
101875	0	0	NA	0	NA	Animalia	Arthropoda	Arachnida	Acarina	Eupodidae	Eupodes	wisei	Eupodes wisei
101875	106	8	C	1	1	Animalia	Arthropoda	Arachnida	Acarina	Eupodidae	Eupodes	wisei	Eupodes wisei
101876	0	2	NA	0	NA	Animalia	Arthropoda	Arachnida	Acarina	Eupodidae	Halotydeus	signiensis	Halotydeus signiensis
101876	0	0	NA	0	NA	Animalia	Arthropoda	Arachnida	Acarina	Eupodidae	Halotydeus	signiensis	Halotydeus signiensis
101877	0	5	NA	0	NA	Animalia	Arthropoda	Arachnida	Acari	Eupodidae	Protereunetes	maudae	Protereunetes maudae
101877	0	10	NA	0	NA	Animalia	Arthropoda	Arachnida	Acari	Eupodidae	Protereunetes	maudae	Protereunetes maudae
101877	0	0	NA	0	NA	Animalia	Arthropoda	Arachnida	Acari	Eupodidae	Protereunetes	maudae	Protereunetes maudae
101882	0	0	NA	0	NA	Animalia	Arthropoda	Arachnida	Acarina	Glycyphagidae	Glycyphagus	destuctor	Glycyphagus destuctor
101886	0	0	NA	0	NA	Animalia	Arthropoda	Arachnida	Acarina	Haemogamasidae	Haemogamasus	pontiger	Haemogamasus pontiger
101886	0	7	NA	0	NA	Animalia	Arthropoda	Arachnida	Acarina	Haemogamasidae	Haemogamasus	pontiger	Haemogamasus pontiger
101888	0	0	NA	0	NA	Animalia	Arthropoda	Arachnida	Acarina	Halacaridae	Rhombognathus	gressitti	Rhombognathus gressitti
101888	113	3	C	1	1	Animalia	Arthropoda	Arachnida	Acarina	Halacaridae	Rhombognathus	gressitti	Rhombognathus gressitti
101888	139	3	C	1	1	Animalia	Arthropoda	Arachnida	Acarina	Halacaridae	Rhombognathus	gressitti	Rhombognathus gressitti
101888	0	3	NA	0	NA	Animalia	Arthropoda	Arachnida	Acarina	Halacaridae	Rhombognathus	gressitti	Rhombognathus gressitti
101893	0	2	NA	0	NA	Animalia	Arthropoda	Arachnida	Acarina	Hyadesiidae	Neohyadesia	signyi	Neohyadesia signyi
101893	0	0	NA	0	NA	Animalia	Arthropoda	Arachnida	Acarina	Hyadesiidae	Neohyadesia	signyi	Neohyadesia signyi
101898	134	3	C	1	1	Animalia	Arthropoda	Arachnida	Acarina	Ixodidae	Ixodes	uriae	Ixodes uriae
101900	0	7	NA	0	NA	Animalia	Arthropoda	Arachnida	Acarina	Laelapidae	Halarachne	miroungae	Halarachne miroungae
101902	0	0	NA	0	NA	Animalia	Arthropoda	Arachnida	Acarina	Laelapidae	Proctolaelaps	hypudaei	Proctolaelaps hypudaei
101905	0	0	NA	0	NA	Animalia	Arthropoda	Arachnida	Acarina	Oppiidae	Globoppia	intermedia	Globoppia intermedia
101905	170	4	C	1	1	Animalia	Arthropoda	Arachnida	Acarina	Oppiidae	Globoppia	intermedia	Globoppia intermedia
101905	0	3	NA	0	NA	Animalia	Arthropoda	Arachnida	Acarina	Oppiidae	Globoppia	intermedia	Globoppia intermedia
101907	0	3	NA	0	NA	Animalia	Arthropoda	Arachnida	Acarina	Oppiidae	Oppia	loxolineata	Oppia loxolineata
101907	0	2	NA	0	NA	Animalia	Arthropoda	Arachnida	Acarina	Oppiidae	Oppia	loxolineata	Oppia loxolineata
101907	0	4	NA	0	NA	Animalia	Arthropoda	Arachnida	Acarina	Oppiidae	Oppia	loxolineata	Oppia loxolineata
101907	0	0	NA	0	NA	Animalia	Arthropoda	Arachnida	Acarina	Oppiidae	Oppia	loxolineata	Oppia loxolineata
101907	0	1	NA	0	NA	Animalia	Arthropoda	Arachnida	Acarina	Oppiidae	Oppia	loxolineata	Oppia loxolineata
101907	126	3	C	1	1	Animalia	Arthropoda	Arachnida	Acarina	Oppiidae	Oppia	loxolineata	Oppia loxolineata
101907	140	3	E	1	1	Animalia	Arthropoda	Arachnida	Acarina	Oppiidae	Oppia	loxolineata	Oppia loxolineata
101907	165	8	A	1	1	Animalia	Arthropoda	Arachnida	Acarina	Oppiidae	Oppia	loxolineata	Oppia loxolineata
101907	150	3	C	1	1	Animalia	Arthropoda	Arachnida	Acarina	Oppiidae	Oppia	loxolineata	Oppia loxolineata
101907	108	3	C	1	1	Animalia	Arthropoda	Arachnida	Acarina	Oppiidae	Oppia	loxolineata	Oppia loxolineata
101907	139	3	C	1	1	Animalia	Arthropoda	Arachnida	Acarina	Oppiidae	Oppia	loxolineata	Oppia loxolineata
101910	0	10	NA	0	NA	Animalia	Arthropoda	Arachnida	Acariformes	Nanorchestidae	Nanorchestes	antarcticus	Nanorchestes antarcticus
101910	0	7	NA	0	NA	Animalia	Arthropoda	Arachnida	Acariformes	Nanorchestidae	Nanorchestes	antarcticus	Nanorchestes antarcticus
101910	0	9	NA	0	NA	Animalia	Arthropoda	Arachnida	Acariformes	Nanorchestidae	Nanorchestes	antarcticus	Nanorchestes antarcticus
101910	0	0	NA	0	NA	Animalia	Arthropoda	Arachnida	Acariformes	Nanorchestidae	Nanorchestes	antarcticus	Nanorchestes antarcticus
101910	0	2	NA	0	NA	Animalia	Arthropoda	Arachnida	Acariformes	Nanorchestidae	Nanorchestes	antarcticus	Nanorchestes antarcticus
101910	0	8	NA	0	NA	Animalia	Arthropoda	Arachnida	Acariformes	Nanorchestidae	Nanorchestes	antarcticus	Nanorchestes antarcticus
101910	116	9	C	1	1	Animalia	Arthropoda	Arachnida	Acariformes	Nanorchestidae	Nanorchestes	antarcticus	Nanorchestes antarcticus
101910	0	3	NA	0	NA	Animalia	Arthropoda	Arachnida	Acariformes	Nanorchestidae	Nanorchestes	antarcticus	Nanorchestes antarcticus
101910	140	3	E	1	1	Animalia	Arthropoda	Arachnida	Acariformes	Nanorchestidae	Nanorchestes	antarcticus	Nanorchestes antarcticus
101910	124	9	C	1	1	Animalia	Arthropoda	Arachnida	Acariformes	Nanorchestidae	Nanorchestes	antarcticus	Nanorchestes antarcticus
101910	0	6	NA	0	NA	Animalia	Arthropoda	Arachnida	Acariformes	Nanorchestidae	Nanorchestes	antarcticus	Nanorchestes antarcticus
101910	135	7	C	1	1	Animalia	Arthropoda	Arachnida	Acariformes	Nanorchestidae	Nanorchestes	antarcticus	Nanorchestes antarcticus
101910	141	5	B	1	1	Animalia	Arthropoda	Arachnida	Acariformes	Nanorchestidae	Nanorchestes	antarcticus	Nanorchestes antarcticus
101910	126	3	C	1	1	Animalia	Arthropoda	Arachnida	Acariformes	Nanorchestidae	Nanorchestes	antarcticus	Nanorchestes antarcticus
101910	131	9	C	1	1	Animalia	Arthropoda	Arachnida	Acariformes	Nanorchestidae	Nanorchestes	antarcticus	Nanorchestes antarcticus
101911	0	1	NA	0	NA	Animalia	Arthropoda	Arachnida	Acarina	Pachygnathidae	Nanorchestes	berryi	Nanorchestes berryi
101911	0	0	NA	0	NA	Animalia	Arthropoda	Arachnida	Acarina	Pachygnathidae	Nanorchestes	berryi	Nanorchestes berryi
101911	0	2	NA	0	NA	Animalia	Arthropoda	Arachnida	Acarina	Pachygnathidae	Nanorchestes	berryi	Nanorchestes berryi
101911	134	3	C	1	1	Animalia	Arthropoda	Arachnida	Acarina	Pachygnathidae	Nanorchestes	berryi	Nanorchestes berryi
101911	0	3	NA	0	NA	Animalia	Arthropoda	Arachnida	Acarina	Pachygnathidae	Nanorchestes	berryi	Nanorchestes berryi
101911	108	3	C	1	1	Animalia	Arthropoda	Arachnida	Acarina	Pachygnathidae	Nanorchestes	berryi	Nanorchestes berryi
101911	126	3	C	1	1	Animalia	Arthropoda	Arachnida	Acarina	Pachygnathidae	Nanorchestes	berryi	Nanorchestes berryi
101911	150	3	C	1	1	Animalia	Arthropoda	Arachnida	Acarina	Pachygnathidae	Nanorchestes	berryi	Nanorchestes berryi
101911	0	4	NA	0	NA	Animalia	Arthropoda	Arachnida	Acarina	Pachygnathidae	Nanorchestes	berryi	Nanorchestes berryi
101911	110	2	B	1	1	Animalia	Arthropoda	Arachnida	Acarina	Pachygnathidae	Nanorchestes	berryi	Nanorchestes berryi
101912	0	6	NA	0	NA	Animalia	Arthropoda	Arachnida	Acarina	Pachygnathidae	Nanorchestes	bifurcatus	Nanorchestes bifurcatus
101914	0	2	NA	0	NA	Animalia	Arthropoda	Arachnida	Acarina	Pachygnathidae	Nanorchestes	triclavatus	Nanorchestes triclavatus
101917	134	3	C	1	1	Animalia	Arthropoda	Arachnida	Acarina	Penthalodidae	Stereotydeus	villosus	Stereotydeus Villosus
101917	0	4	NA	0	NA	Animalia	Arthropoda	Arachnida	Acarina	Penthalodidae	Stereotydeus	villosus	Stereotydeus Villosus
101917	0	2	NA	0	NA	Animalia	Arthropoda	Arachnida	Acarina	Penthalodidae	Stereotydeus	villosus	Stereotydeus Villosus
101917	170	4	C	1	1	Animalia	Arthropoda	Arachnida	Acarina	Penthalodidae	Stereotydeus	villosus	Stereotydeus Villosus
101917	0	0	NA	0	NA	Animalia	Arthropoda	Arachnida	Acarina	Penthalodidae	Stereotydeus	villosus	Stereotydeus Villosus
101917	0	3	NA	0	NA	Animalia	Arthropoda	Arachnida	Acarina	Penthalodidae	Stereotydeus	villosus	Stereotydeus villosus
101917	139	3	C	1	1	Animalia	Arthropoda	Arachnida	Acarina	Penthalodidae	Stereotydeus	villosus	Stereotydeus villosus
101917	147	4	F	1	0	Animalia	Arthropoda	Arachnida	Acarina	Penthalodidae	Stereotydeus	villosus	Stereotydeus villosus
101917	111	2	C	1	1	Animalia	Arthropoda	Arachnida	Acarina	Penthalodidae	Stereotydeus	villosus	Stereotydeus villosus
101917	0	4	NA	0	NA	Animalia	Arthropoda	Arachnida	Acarina	Penthalodidae	Stereotydeus	villosus	Stereotydeus villosus
101917	0	15	NA	0	NA	Animalia	Arthropoda	Arachnida	Acarina	Penthalodidae	Stereotydeus	villosus	Stereotydeus Villosus
101917	0	3	NA	0	NA	Animalia	Arthropoda	Arachnida	Acarina	Penthalodidae	Stereotydeus	villosus	Stereotydeus Villosus
101917	0	0	NA	0	NA	Animalia	Arthropoda	Arachnida	Acarina	Penthalodidae	Stereotydeus	villosus	Stereotydeus villosus
101917	108	3	C	1	1	Animalia	Arthropoda	Arachnida	Acarina	Penthalodidae	Stereotydeus	villosus	Stereotydeus villosus
101917	147	4	F	1	0	Animalia	Arthropoda	Arachnida	Acarina	Penthalodidae	Stereotydeus	villosus	Stereotydeus Villosus
101917	133	3	C	1	1	Animalia	Arthropoda	Arachnida	Acarina	Penthalodidae	Stereotydeus	villosus	Stereotydeus Villosus
101917	140	3	E	1	1	Animalia	Arthropoda	Arachnida	Acarina	Penthalodidae	Stereotydeus	villosus	Stereotydeus villosus
101917	170	4	C	1	1	Animalia	Arthropoda	Arachnida	Acarina	Penthalodidae	Stereotydeus	villosus	Stereotydeus villosus
101917	110	2	B	1	1	Animalia	Arthropoda	Arachnida	Acarina	Penthalodidae	Stereotydeus	villosus	Stereotydeus villosus
101917	126	3	C	1	1	Animalia	Arthropoda	Arachnida	Acarina	Penthalodidae	Stereotydeus	villosus	Stereotydeus Villosus
101917	0	2	NA	0	NA	Animalia	Arthropoda	Arachnida	Acarina	Penthalodidae	Stereotydeus	villosus	Stereotydeus villosus
101917	117	3	C	1	1	Animalia	Arthropoda	Arachnida	Acarina	Penthalodidae	Stereotydeus	villosus	Stereotydeus villosus
101917	126	3	C	1	1	Animalia	Arthropoda	Arachnida	Acarina	Penthalodidae	Stereotydeus	villosus	Stereotydeus villosus
101917	107	3	C	1	1	Animalia	Arthropoda	Arachnida	Acarina	Penthalodidae	Stereotydeus	villosus	Stereotydeus villosus
101917	150	3	C	1	1	Animalia	Arthropoda	Arachnida	Acarina	Penthalodidae	Stereotydeus	villosus	Stereotydeus villosus
101917	109	2	B	1	1	Animalia	Arthropoda	Arachnida	Acarina	Penthalodidae	Stereotydeus	villosus	Stereotydeus villosus
101917	0	1	NA	0	NA	Animalia	Arthropoda	Arachnida	Acarina	Penthalodidae	Stereotydeus	villosus	Stereotydeus Villosus
101918	0	8	NA	0	NA	Animalia	Arthropoda	Arachnida	Acarina	Penthalodidae	Stereotydeus	belli	Stereotydeus belli
101918	0	0	NA	0	NA	Animalia	Arthropoda	Arachnida	Acarina	Penthalodidae	Stereotydeus	belli	Stereotydeus belli
101918	106	8	C	1	1	Animalia	Arthropoda	Arachnida	Acarina	Penthalodidae	Stereotydeus	belli	Stereotydeus belli
101919	0	8	NA	0	NA	Animalia	Arthropoda	Arachnida	Acarina	Penthalodidae	Stereotydeus	delicatus	Stereotydeus delicatus
101921	0	5	NA	0	NA	Animalia	Arthropoda	Arachnida	Acarina	Penthalodidae	Stereotydeus	meyeri	Stereotydeus meyeri
101923	0	8	NA	0	NA	Animalia	Arthropoda	Arachnida	Acarina	Penthalodidae	Stereotydeus	punctatus	Stereotydeus punctatus
101923	106	8	C	1	1	Animalia	Arthropoda	Arachnida	Acarina	Penthalodidae	Stereotydeus	punctatus	Stereotydeus punctatus
101924	0	9	NA	0	NA	Animalia	Arthropoda	Arachnida	Acarina	Penthalodidae	Stereotydeus	shoupi	Stereotydeus shoupi
101927	0	4	NA	0	NA	Animalia	Arthropoda	Arachnida	Acarina	Podacaridae	Alaskozetes	antarcticus	Alaskozetes antarcticus
101927	0	2	NA	0	NA	Animalia	Arthropoda	Arachnida	Acarina	Podacaridae	Alaskozetes	antarcticus	Alaskozetes antarcticus
101927	0	0	NA	0	NA	Animalia	Arthropoda	Arachnida	Acarina	Podacaridae	Alaskozetes	antarcticus	Alaskozetes antarcticus
101927	150	3	C	1	1	Animalia	Arthropoda	Arachnida	Acarina	Podacaridae	Alaskozetes	antarcticus	Alaskozetes antarcticus
101927	0	3	NA	0	NA	Animalia	Arthropoda	Arachnida	Acarina	Podacaridae	Alaskozetes	antarcticus	Alaskozetes antarcticus
101927	128	3	C	1	1	Animalia	Arthropoda	Arachnida	Acarina	Podacaridae	Alaskozetes	antarcticus	Alaskozetes antarcticus
101927	170	4	C	1	1	Animalia	Arthropoda	Arachnida	Acarina	Podacaridae	Alaskozetes	antarcticus	Alaskozetes antarcticus
101927	134	3	C	1	1	Animalia	Arthropoda	Arachnida	Acarina	Podacaridae	Alaskozetes	antarcticus	Alaskozetes antarcticus
101927	0	1	NA	0	NA	Animalia	Arthropoda	Arachnida	Acarina	Podacaridae	Alaskozetes	antarcticus	Alaskozetes antarcticus
101927	133	3	C	1	1	Animalia	Arthropoda	Arachnida	Acarina	Podacaridae	Alaskozetes	antarcticus	Alaskozetes antarcticus
101927	107	3	C	1	1	Animalia	Arthropoda	Arachnida	Acarina	Podacaridae	Alaskozetes	antarcticus	Alaskozetes antarcticus
101927	126	3	C	1	1	Animalia	Arthropoda	Arachnida	Acarina	Podacaridae	Alaskozetes	antarcticus	Alaskozetes antarcticus
101927	111	2	C	1	1	Animalia	Arthropoda	Arachnida	Acarina	Podacaridae	Alaskozetes	antarcticus	Alaskozetes antarcticus
101927	139	3	C	1	1	Animalia	Arthropoda	Arachnida	Acarina	Podacaridae	Alaskozetes	antarcticus	Alaskozetes antarcticus
101927	108	3	C	1	1	Animalia	Arthropoda	Arachnida	Acarina	Podacaridae	Alaskozetes	antarcticus	Alaskozetes antarcticus
101927	140	3	E	1	1	Animalia	Arthropoda	Arachnida	Acarina	Podacaridae	Alaskozetes	antarcticus	Alaskozetes antarcticus
101927	115	3	B	1	1	Animalia	Arthropoda	Arachnida	Acarina	Podacaridae	Alaskozetes	antarcticus	Alaskozetes antarcticus
101927	110	2	B	1	1	Animalia	Arthropoda	Arachnida	Acarina	Podacaridae	Alaskozetes	antarcticus	Alaskozetes antarcticus
101931	141	5	B	1	1	Animalia	Arthropoda	Arachnida	Acarina	Podacaridae	Antarcticola	meyeri	Antarcticola meyeri
101935	0	3	NA	0	NA	Animalia	Arthropoda	Arachnida	Acarina	Podacaridae	Halozetes	belgicae	Halozetes belgicae
101935	170	4	C	1	1	Animalia	Arthropoda	Arachnida	Acarina	Podacaridae	Halozetes	belgicae	Halozetes belgicae
101935	134	3	C	1	1	Animalia	Arthropoda	Arachnida	Acarina	Podacaridae	Halozetes	belgicae	Halozetes belgicae
101935	107	3	C	1	1	Animalia	Arthropoda	Arachnida	Acarina	Podacaridae	Halozetes	belgicae	Halozetes belgicae
101935	0	1	NA	0	NA	Animalia	Arthropoda	Arachnida	Acarina	Podacaridae	Halozetes	belgicae	Halozetes belgicae
101935	0	0	NA	0	NA	Animalia	Arthropoda	Arachnida	Acarina	Podacaridae	Halozetes	belgicae	Halozetes belgicae
101935	129	3	A	1	1	Animalia	Arthropoda	Arachnida	Acarina	Podacaridae	Halozetes	belgicae	Halozetes belgicae
101935	126	3	C	1	1	Animalia	Arthropoda	Arachnida	Acarina	Podacaridae	Halozetes	belgicae	Halozetes belgicae
101935	0	2	NA	0	NA	Animalia	Arthropoda	Arachnida	Acarina	Podacaridae	Halozetes	belgicae	Halozetes belgicae
101935	133	3	C	1	1	Animalia	Arthropoda	Arachnida	Acarina	Podacaridae	Halozetes	belgicae	Halozetes belgicae
101935	140	3	E	1	1	Animalia	Arthropoda	Arachnida	Acarina	Podacaridae	Halozetes	belgicae	Halozetes belgicae
101935	139	3	C	1	1	Animalia	Arthropoda	Arachnida	Acarina	Podacaridae	Halozetes	belgicae	Halozetes belgicae
101935	108	3	C	1	1	Animalia	Arthropoda	Arachnida	Acarina	Podacaridae	Halozetes	belgicae	Halozetes belgicae
101935	0	4	NA	0	NA	Animalia	Arthropoda	Arachnida	Acarina	Podacaridae	Halozetes	belgicae	Halozetes belgicae
101935	117	3	C	1	1	Animalia	Arthropoda	Arachnida	Acarina	Podacaridae	Halozetes	belgicae	Halozetes belgicae
101935	111	2	C	1	1	Animalia	Arthropoda	Arachnida	Acarina	Podacaridae	Halozetes	belgicae	Halozetes belgicae
101940	0	3	NA	0	NA	Animalia	Arthropoda	Arachnida	Acarina	Podacaridae	Halozetes	marinus	Halozetes marinus
101940	0	2	NA	0	NA	Animalia	Arthropoda	Arachnida	Acarina	Podacaridae	Halozetes	marinus	Halozetes marinus
101955	154	9	C	1	1	Animalia	Arthropoda	Arachnida	Acariformes	Penthalodidae	Stereotydeus	mollis	Stereotydeus mollis
101955	105	9	C	1	1	Animalia	Arthropoda	Arachnida	Acariformes	Penthalodidae	Stereotydeus	mollis	Stereotydeus mollis
101955	0	9	NA	0	NA	Animalia	Arthropoda	Arachnida	Acariformes	Penthalodidae	Stereotydeus	mollis	Stereotydeus mollis
101955	124	9	C	1	1	Animalia	Arthropoda	Arachnida	Acariformes	Penthalodidae	Stereotydeus	mollis	Stereotydeus mollis
101955	131	9	C	1	1	Animalia	Arthropoda	Arachnida	Acariformes	Penthalodidae	Stereotydeus	mollis	Stereotydeus mollis
101955	0	0	NA	0	NA	Animalia	Arthropoda	Arachnida	Acariformes	Penthalodidae	Stereotydeus	mollis	Stereotydeus mollis
101955	116	9	C	1	1	Animalia	Arthropoda	Arachnida	Acariformes	Penthalodidae	Stereotydeus	mollis	Stereotydeus mollis
101956	0	8	NA	0	NA	Animalia	Arthropoda	Arachnida	Acarina	Prostigmata	Tydeus	setsukoae	Tydeus setsukoae
101956	106	8	C	1	1	Animalia	Arthropoda	Arachnida	Acarina	Prostigmata	Tydeus	setsukoae	Tydeus setsukoae
101956	0	0	NA	0	NA	Animalia	Arthropoda	Arachnida	Acarina	Prostigmata	Tydeus	setsukoae	Tydeus setsukoae
101956	0	9	NA	0	NA	Animalia	Arthropoda	Arachnida	Acarina	Prostigmata	Tydeus	setsukoae	Tydeus setsukoae
101964	0	8	NA	0	NA	Animalia	Arthropoda	Arachnida	Acarina	Rhagididiiae	Coccorhagidia	gressitti	Coccorhagidia gressitti
101964	106	8	C	1	1	Animalia	Arthropoda	Arachnida	Acarina	Rhagididiiae	Coccorhagidia	gressitti	Coccorhagidia gressitti
101965	0	8	NA	0	NA	Animalia	Arthropoda	Arachnida	Acarina	Rhagididiiae	Coccorhagida	gressitti	Coccorhagida gressitti
101968	0	9	NA	0	NA	Animalia	Arthropoda	Arachnida	Acarina	Rhagididiiae	Coccorhagidia	keithi	Coccorhagidia keithi
101970	0	0	NA	0	NA	Animalia	Arthropoda	Arachnida	Acarina	Rhagididiiae	Rhagidia	gerlachei	Rhagidia gerlachei
101970	0	3	NA	0	NA	Animalia	Arthropoda	Arachnida	Acarina	Rhagididiiae	Rhagidia	gerlachei	Rhagidia gerlachei
101970	140	3	E	1	1	Animalia	Arthropoda	Arachnida	Acarina	Rhagididiiae	Rhagidia	gerlachei	Rhagidia gerlachei
101970	108	3	C	1	1	Animalia	Arthropoda	Arachnida	Acarina	Rhagididiiae	Rhagidia	gerlachei	Rhagidia gerlachei
101970	134	3	C	1	1	Animalia	Arthropoda	Arachnida	Acarina	Rhagididiiae	Rhagidia	gerlachei	Rhagidia gerlachei
101970	150	3	C	1	1	Animalia	Arthropoda	Arachnida	Acarina	Rhagididiiae	Rhagidia	gerlachei	Rhagidia gerlachei
101970	117	3	C	1	1	Animalia	Arthropoda	Arachnida	Acarina	Rhagididiiae	Rhagidia	gerlachei	Rhagidia gerlachei
101970	126	3	C	1	1	Animalia	Arthropoda	Arachnida	Acarina	Rhagididiiae	Rhagidia	gerlachei	Rhagidia gerlachei
101970	147	4	F	1	0	Animalia	Arthropoda	Arachnida	Acarina	Rhagididiiae	Rhagidia	gerlachei	Rhagidia gerlachei
101970	139	3	C	1	1	Animalia	Arthropoda	Arachnida	Acarina	Rhagididiiae	Rhagidia	gerlachei	Rhagidia gerlachei
101973	0	3	NA	0	NA	Animalia	Arthropoda	Arachnida	Acarina	Rhagididiiae	Rhagidia	leechi	Rhagidia leechi
101973	140	3	E	1	1	Animalia	Arthropoda	Arachnida	Acarina	Rhagididiiae	Rhagidia	leechi	Rhagidia leechi
101973	0	0	NA	0	NA	Animalia	Arthropoda	Arachnida	Acarina	Rhagididiiae	Rhagidia	leechi	Rhagidia leechi
101973	126	3	C	1	1	Animalia	Arthropoda	Arachnida	Acarina	Rhagididiiae	Rhagidia	leechi	Rhagidia leechi
101976	0	2	NA	0	NA	Animalia	Arthropoda	Arachnida	Acarina	Rhodacaridae	Cyrtolaelaps	racovitzai	Cyrtolaelaps racovitzai
101976	0	0	NA	0	NA	Animalia	Arthropoda	Arachnida	Acarina	Rhodacaridae	Cyrtolaelaps	racovitzai	Cyrtolaelaps racovitzai
101976	0	1	NA	0	NA	Animalia	Arthropoda	Arachnida	Acarina	Rhodacaridae	Cyrtolaelaps	racovitzai	Cyrtolaelaps racovitzai
101976	0	3	NA	0	NA	Animalia	Arthropoda	Arachnida	Acarina	Rhodacaridae	Cyrtolaelaps	racovitzai	Cyrtolaelaps racovitzai
101976	140	3	E	1	1	Animalia	Arthropoda	Arachnida	Acarina	Rhodacaridae	Cyrtolaelaps	racovitzai	Cyrtolaelaps racovitzai
101976	117	3	C	1	1	Animalia	Arthropoda	Arachnida	Acarina	Rhodacaridae	Cyrtolaelaps	racovitzai	Cyrtolaelaps racovitzai
101978	0	0	NA	0	NA	Animalia	Arthropoda	Arachnida	Acarina	Rhodacaridae	Gamasellus	racovitzai	Gamasellus racovitzai
101978	0	3	NA	0	NA	Animalia	Arthropoda	Arachnida	Acarina	Rhodacaridae	Gamasellus	racovitzai	Gamasellus racovitzai
101978	134	3	C	1	1	Animalia	Arthropoda	Arachnida	Acarina	Rhodacaridae	Gamasellus	racovitzai	Gamasellus racovitzai
101978	0	2	NA	0	NA	Animalia	Arthropoda	Arachnida	Acarina	Rhodacaridae	Gamasellus	racovitzai	Gamasellus racovitzai
101978	110	2	B	1	1	Animalia	Arthropoda	Arachnida	Acarina	Rhodacaridae	Gamasellus	racovitzai	Gamasellus racovitzai
101978	0	1	NA	0	NA	Animalia	Arthropoda	Arachnida	Acarina	Rhodacaridae	Gamasellus	racovitzai	Gamasellus racovitzai
101978	0	4	NA	0	NA	Animalia	Arthropoda	Arachnida	Acarina	Rhodacaridae	Gamasellus	racovitzai	Gamasellus racovitzai
101978	126	3	C	1	1	Animalia	Arthropoda	Arachnida	Acarina	Rhodacaridae	Gamasellus	racovitzai	Gamasellus racovitzai
101978	133	3	C	1	1	Animalia	Arthropoda	Arachnida	Acarina	Rhodacaridae	Gamasellus	racovitzai	Gamasellus racovitzai
101978	107	3	C	1	1	Animalia	Arthropoda	Arachnida	Acarina	Rhodacaridae	Gamasellus	racovitzai	Gamasellus racovitzai
101978	115	3	B	1	1	Animalia	Arthropoda	Arachnida	Acarina	Rhodacaridae	Gamasellus	racovitzai	Gamasellus racovitzai
101978	139	3	C	1	1	Animalia	Arthropoda	Arachnida	Acarina	Rhodacaridae	Gamasellus	racovitzai	Gamasellus racovitzai
101978	117	3	C	1	1	Animalia	Arthropoda	Arachnida	Acarina	Rhodacaridae	Gamasellus	racovitzai	Gamasellus racovitzai
101978	109	2	B	1	1	Animalia	Arthropoda	Arachnida	Acarina	Rhodacaridae	Gamasellus	racovitzai	Gamasellus racovitzai
101978	108	3	C	1	1	Animalia	Arthropoda	Arachnida	Acarina	Rhodacaridae	Gamasellus	racovitzai	Gamasellus racovitzai
101978	150	3	C	1	1	Animalia	Arthropoda	Arachnida	Acarina	Rhodacaridae	Gamasellus	racovitzai	Gamasellus racovitzai
101978	140	3	E	1	1	Animalia	Arthropoda	Arachnida	Acarina	Rhodacaridae	Gamasellus	racovitzai	Gamasellus racovitzai
101978	111	2	C	1	1	Animalia	Arthropoda	Arachnida	Acarina	Rhodacaridae	Gamasellus	racovitzai	Gamasellus racovitzai
101980	0	0	NA	0	NA	Animalia	Arthropoda	Arachnida	Acarina	Rhodacaridae	Hydrogamasus	antarcticus	Hydrogamasus antarcticus
101983	0	8	NA	0	NA	Animalia	Arthropoda	Arachnida	Acarina	Scheloribatidae	Maudheimia	petronia	Maudheimia petronia
101983	106	8	C	1	1	Animalia	Arthropoda	Arachnida	Acarina	Scheloribatidae	Maudheimia	petronia	Maudheimia petronia
101984	142	6	C	1	1	Animalia	Arthropoda	Arachnida	Acarina	Scheloribatidae	Maudheimia	wilsoni	Maudheimia wilsoni
101984	0	0	NA	0	NA	Animalia	Arthropoda	Arachnida	Acarina	Scheloribatidae	Maudheimia	wilsoni	Maudheimia wilsoni
101984	0	6	NA	0	NA	Animalia	Arthropoda	Arachnida	Acarina	Scheloribatidae	Maudheimia	wilsoni	Maudheimia wilsoni
101987	0	7	NA	0	NA	Animalia	Arthropoda	Arachnida	Acarina	Tydeidae	Tydeus	erebus	Tydeus erebus
101987	0	6	NA	0	NA	Animalia	Arthropoda	Arachnida	Acarina	Tydeidae	Tydeus	erebus	Tydeus erebus
101987	0	0	NA	0	NA	Animalia	Arthropoda	Arachnida	Acarina	Tydeidae	Tydeus	erebus	Tydeus erebus
101987	141	5	B	1	1	Animalia	Arthropoda	Arachnida	Acarina	Tydeidae	Tydeus	erebus	Tydeus erebus
101987	142	6	C	1	1	Animalia	Arthropoda	Arachnida	Acarina	Tydeidae	Tydeus	erebus	Tydeus erebus
101987	167	7	C	1	1	Animalia	Arthropoda	Arachnida	Acarina	Tydeidae	Tydeus	erebus	Tydeus erebus
101990	0	8	NA	0	NA	Animalia	Arthropoda	Arachnida	Acarina	Tydeidae	Tydeus	wadei	Tydeus wadei
101990	106	8	C	1	1	Animalia	Arthropoda	Arachnida	Acarina	Tydeidae	Tydeus	wadei	Tydeus wadei
101991	0	10	NA	0	NA	Animalia	Arthropoda	Arachnida	Acarina	Tydeidae	Tydeus	wilkesi	Tydeus wilkesi
102008	128	3	C	1	1	Animalia	Arthropoda	Branchiopoda	Anostraca	Branchinectidae	Branchinecta	gaini	Branchinecta gaini
102008	0	3	NA	0	NA	Animalia	Arthropoda	Branchiopoda	Anostraca	Branchinectidae	Branchinecta	gaini	Branchinecta gaini
102009	0	0	NA	0	NA	Animalia	Arthropoda	Branchiopoda	Diplostraca	Daphniidae	Daphniopsis	studeri	Daphniopsis studeri
102009	0	7	NA	0	NA	Animalia	Arthropoda	Branchiopoda	Diplostraca	Daphniidae	Daphniopsis	studeri	Daphniopsis studeri
102009	174	7	F	1	0	Animalia	Arthropoda	Branchiopoda	Diplostraca	Daphniidae	Daphniopsis	studeri	Daphniopsis studeri
102012	0	0	NA	0	NA	Animalia	Arthropoda	Maxillopoda	Calanoida	Acartiidae	Paralabidocera	antarctica	Paralabidocera antarctica
102012	143	7	B	1	1	Animalia	Arthropoda	Maxillopoda	Calanoida	Acartiidae	Paralabidocera	antarctica	Paralabidocera antarctica
102017	0	3	NA	0	NA	Animalia	Arthropoda	Maxillopoda	Calanoida	Centropagidae	Parabroteas	sarsi	Parabroteas sarsi
102017	126	3	C	1	1	Animalia	Arthropoda	Maxillopoda	Calanoida	Centropagidae	Parabroteas	sarsi	Parabroteas sarsi
102022	0	7	NA	0	NA	Animalia	Arthropoda	Maxillopoda	Calanoida	Cyclopidae	Acanthocyclops	mirnyi	Acanthocyclops mirnyi
102022	0	0	NA	0	NA	Animalia	Arthropoda	Maxillopoda	Calanoida	Cyclopidae	Acanthocyclops	mirnyi	Acanthocyclops mirnyi
102022	0	7	NA	0	NA	Animalia	Arthropoda	Maxillopoda	Calanoida	Cyclopidae	Acanthocyclops	mirnyi	Acanthocyclops mirnyii
102088	0	2	NA	0	NA	Animalia	Arthropoda	Insecta	Coleoptera	Lathridiidae	Lathridius	minutus	Lathridius minutus
102089	0	2	NA	0	NA	Animalia	Arthropoda	Insecta	Coleoptera	Lathridiidae	cartodere	apicalis	cartodere apicalis
102090	0	2	NA	0	NA	Animalia	Arthropoda	Insecta	Coleoptera	Perimylopidae	Hydromedion	sparsutum	Hydromedion sparsutum
102103	126	3	C	1	1	Animalia	Arthropoda	Insecta	Collembola	Hypogastruridae	Friesea	grisea	Friesea grisea
102103	147	4	F	1	0	Animalia	Arthropoda	Insecta	Collembola	Hypogastruridae	Friesea	grisea	Friesea grisea
102103	0	3	NA	0	NA	Animalia	Arthropoda	Insecta	Collembola	Hypogastruridae	Friesea	grisea	Friesea grisea
102103	117	3	C	1	1	Animalia	Arthropoda	Insecta	Collembola	Hypogastruridae	Friesea	grisea	Friesea grisea
102103	134	3	C	1	1	Animalia	Arthropoda	Insecta	Collembola	Hypogastruridae	Friesea	grisea	Friesea grisea
102103	0	0	NA	0	NA	Animalia	Arthropoda	Insecta	Collembola	Hypogastruridae	Friesea	grisea	Friesea grisea
102103	107	3	C	1	1	Animalia	Arthropoda	Insecta	Collembola	Hypogastruridae	Friesea	grisea	Friesea grisea
102103	133	3	C	1	1	Animalia	Arthropoda	Insecta	Collembola	Hypogastruridae	Friesea	grisea	Friesea grisea
102103	106	8	C	1	1	Animalia	Arthropoda	Insecta	Collembola	Hypogastruridae	Friesea	grisea	Friesea grisea
102103	0	8	NA	0	NA	Animalia	Arthropoda	Insecta	Collembola	Hypogastruridae	Friesea	grisea	Friesea grisea
102103	115	3	B	1	1	Animalia	Arthropoda	Insecta	Collembola	Hypogastruridae	Friesea	grisea	Friesea grisea
102103	150	3	C	1	1	Animalia	Arthropoda	Insecta	Collembola	Hypogastruridae	Friesea	grisea	Friesea grisea
102103	108	3	C	1	1	Animalia	Arthropoda	Insecta	Collembola	Hypogastruridae	Friesea	grisea	Friesea grisea
102103	139	3	C	1	1	Animalia	Arthropoda	Insecta	Collembola	Hypogastruridae	Friesea	grisea	Friesea grisea
102103	0	1	NA	0	NA	Animalia	Arthropoda	Insecta	Collembola	Hypogastruridae	Friesea	grisea	Friesea grisea
102103	140	3	E	1	1	Animalia	Arthropoda	Insecta	Collembola	Hypogastruridae	Friesea	grisea	Friesea grisea
102103	0	2	NA	0	NA	Animalia	Arthropoda	Insecta	Collembola	Hypogastruridae	Friesea	grisea	Friesea grisea
102103	0	9	NA	0	NA	Animalia	Arthropoda	Insecta	Collembola	Hypogastruridae	Friesea	grisea	Friesea grisea
102103	0	5	NA	0	NA	Animalia	Arthropoda	Insecta	Collembola	Hypogastruridae	Friesea	grisea	Friesea grisea
102106	0	10	NA	0	NA	Animalia	Arthropoda	Collembola	Poduromorpha	Hypogastruridae	Biscoia	sudpolaris	Biscoia sudpolaris
102107	124	9	C	1	1	Animalia	Arthropoda	Entognatha	Collembola	Hypogastruridae	Gomphiocephalus	hodgsoni	Gomphiocephalus hodgsoni
102107	0	9	NA	0	NA	Animalia	Arthropoda	Entognatha	Collembola	Hypogastruridae	Gomphiocephalus	hodgsoni	Gomphiocephalus hodgsoni
102107	154	9	C	1	1	Animalia	Arthropoda	Entognatha	Collembola	Hypogastruridae	Gomphiocephalus	hodgsoni	Gomphiocephalus hodgsoni
102107	0	0	NA	0	NA	Animalia	Arthropoda	Entognatha	Collembola	Hypogastruridae	Gomphiocephalus	hodgsoni	Gomphiocephalus hodgsoni
102107	154	9	C	1	1	Animalia	Arthropoda	Entognatha	Collembola	Hypogastruridae	Gomphiocephalus	hodgsoni	Gomphicephalus hodgsoni
102107	105	9	C	1	1	Animalia	Arthropoda	Entognatha	Collembola	Hypogastruridae	Gomphiocephalus	hodgsoni	Gomphiocephalus hodgsoni
102107	116	9	C	1	1	Animalia	Arthropoda	Entognatha	Collembola	Hypogastruridae	Gomphiocephalus	hodgsoni	Gomphiocephalus hodgsoni
102107	131	9	C	1	1	Animalia	Arthropoda	Entognatha	Collembola	Hypogastruridae	Gomphiocephalus	hodgsoni	Gomphicephalus hodgsoni
102107	0	7	NA	0	NA	Animalia	Arthropoda	Entognatha	Collembola	Hypogastruridae	Gomphiocephalus	hodgsoni	Gomphiocephalus hodgsoni
102107	0	1	NA	0	NA	Animalia	Arthropoda	Entognatha	Collembola	Hypogastruridae	Gomphiocephalus	hodgsoni	Gomphiocephalus hodgsoni
102108	0	0	NA	0	NA	Animalia	Arthropoda	Entognatha	Collembola	Hypogastruridae	Hypogastrura	antarctica	Hypogastrura antarctica
102108	140	3	E	1	1	Animalia	Arthropoda	Entognatha	Collembola	Hypogastruridae	Hypogastrura	antarctica	Hypogastrura antarctica
102109	0	3	NA	0	NA	Animalia	Arthropoda	Collembola	Poduromorpha	Hypogastruridae	Hypogastrura	viatica	Hypogastrura viatica
102109	140	3	E	1	1	Animalia	Arthropoda	Collembola	Poduromorpha	Hypogastruridae	Hypogastrura	viatica	Hypogastrura viatica
102109	0	0	NA	0	NA	Animalia	Arthropoda	Collembola	Poduromorpha	Hypogastruridae	Hypogastrura	viatica	Hypogastrura viatica
102110	0	10	NA	0	NA	Animalia	Arthropoda	Collembola	Poduromorpha	Onychiuridae	Tullbergia	mediantarctica	Tullbergia mediantarctica
102113	126	3	C	1	1	Animalia	Arthropoda	Collembola	Poduromorpha	Onychiuridae	Tullbergia	bisetosa	Tullbergia bisetosa
102114	0	9	NA	0	NA	Animalia	Arthropoda	Collembola	Entomobryomorpha	Isotomidae	Antarcticinella	monoculata	Antarcticinella monoculata
102115	0	10	NA	0	NA	Animalia	Arthropoda	Entognatha	Collembola	Isotomidae	Anurophorus	subpolaris	Anurophorus subpolaris
102115	0	9	NA	0	NA	Animalia	Arthropoda	Entognatha	Collembola	Isotomidae	Anurophorus	subpolaris	Anurophorus subpolaris
102116	0	2	NA	0	NA	Animalia	Arthropoda	Collembola	Entomobryomorpha	Isotomidae	Archisotoma	brucei	Archisotoma brucei
102116	0	0	NA	0	NA	Animalia	Arthropoda	Collembola	Entomobryomorpha	Isotomidae	Archisotoma	brucei	Archisotoma brucei
102116	139	3	C	1	1	Animalia	Arthropoda	Collembola	Entomobryomorpha	Isotomidae	Archisotoma	brucei	Archisotoma brucei
102116	0	1	NA	0	NA	Animalia	Arthropoda	Collembola	Entomobryomorpha	Isotomidae	Archisotoma	brucei	Archisotoma brucei
102116	0	3	NA	0	NA	Animalia	Arthropoda	Collembola	Entomobryomorpha	Isotomidae	Archisotoma	brucei	Archisotoma brucei
102116	140	3	E	1	1	Animalia	Arthropoda	Collembola	Entomobryomorpha	Isotomidae	Archisotoma	brucei	Archisotoma brucei
102118	0	3	NA	0	NA	Animalia	Arthropoda	Entognatha	Collembola	Isotomidae	Cryptopygus	antarcticus	Cryptopygus antarcticus
102118	134	3	C	1	1	Animalia	Arthropoda	Entognatha	Collembola	Isotomidae	Cryptopygus	antarcticus	Cryptopygus antarcticus
102118	0	0	NA	0	NA	Animalia	Arthropoda	Entognatha	Collembola	Isotomidae	Cryptopygus	antarcticus	Cryptopygus antarcticus
102118	0	1	NA	0	NA	Animalia	Arthropoda	Entognatha	Collembola	Isotomidae	Cryptopygus	antarcticus	Cryptopygus antarcticus
102118	0	2	NA	0	NA	Animalia	Arthropoda	Entognatha	Collembola	Isotomidae	Cryptopygus	antarcticus	Cryptopygus antarcticus
102118	110	2	B	1	1	Animalia	Arthropoda	Entognatha	Collembola	Isotomidae	Cryptopygus	antarcticus	Cryptopygus antarcticus
102118	140	3	E	1	1	Animalia	Arthropoda	Entognatha	Collembola	Isotomidae	Cryptopygus	antarcticus	Cryptopygus antarcticus
102118	126	3	C	1	1	Animalia	Arthropoda	Entognatha	Collembola	Isotomidae	Cryptopygus	antarcticus	Cryptopygus antarcticus
102118	115	3	B	1	1	Animalia	Arthropoda	Entognatha	Collembola	Isotomidae	Cryptopygus	antarcticus	Cryptopygus antarcticus
102118	139	3	C	1	1	Animalia	Arthropoda	Entognatha	Collembola	Isotomidae	Cryptopygus	antarcticus	Cryptopygus antarcticus
102118	107	3	C	1	1	Animalia	Arthropoda	Entognatha	Collembola	Isotomidae	Cryptopygus	antarcticus	Cryptopygus antarcticus
102118	133	3	C	1	1	Animalia	Arthropoda	Entognatha	Collembola	Isotomidae	Cryptopygus	antarcticus	Cryptopygus antarcticus
102118	108	3	C	1	1	Animalia	Arthropoda	Entognatha	Collembola	Isotomidae	Cryptopygus	antarcticus	Cryptopygus antarcticus
102118	109	2	B	1	1	Animalia	Arthropoda	Entognatha	Collembola	Isotomidae	Cryptopygus	antarcticus	Cryptopygus antarcticus
102118	129	3	A	1	1	Animalia	Arthropoda	Entognatha	Collembola	Isotomidae	Cryptopygus	antarcticus	Cryptopygus antarcticus
102118	117	3	C	1	1	Animalia	Arthropoda	Entognatha	Collembola	Isotomidae	Cryptopygus	antarcticus	Cryptopygus antarcticus
102118	150	3	C	1	1	Animalia	Arthropoda	Entognatha	Collembola	Isotomidae	Cryptopygus	antarcticus	Cryptopygus antarcticus
102118	111	2	C	1	1	Animalia	Arthropoda	Entognatha	Collembola	Isotomidae	Cryptopygus	antarcticus	Cryptopygus antarcticus
102118	0	4	NA	0	NA	Animalia	Arthropoda	Entognatha	Collembola	Isotomidae	Cryptopygus	antarcticus	Cryptopygus antarcticus
102119	0	3	NA	0	NA	Animalia	Arthropoda	Collembola	Entomobryomorpha	Isotomidae	Cryptopygus	caecus	Cryptopygus caecus
102119	0	0	NA	0	NA	Animalia	Arthropoda	Collembola	Entomobryomorpha	Isotomidae	Cryptopygus	caecus	Cryptopygus caecus
102120	0	0	NA	0	NA	Animalia	Arthropoda	Collembola	Entomobryomorpha	Isotomidae	Cryptopygus	cisantarcticus	Cryptopygus cisantarcticus
102120	106	8	C	1	1	Animalia	Arthropoda	Collembola	Entomobryomorpha	Isotomidae	Cryptopygus	cisantarcticus	Cryptopygus cisantarcticus
102120	0	8	NA	0	NA	Animalia	Arthropoda	Collembola	Entomobryomorpha	Isotomidae	Cryptopygus	cisantarcticus	Cryptopygus cisantarcticus
102123	173	8	C	1	1	Animalia	Arthropoda	Collembola	Entomobryomorpha	Isotomidae	Gressittacantha	terranova	Gressittacantha terranova
102123	165	8	A	1	1	Animalia	Arthropoda	Collembola	Entomobryomorpha	Isotomidae	Gressittacantha	terranova	Gressittacantha terranova
102124	0	8	NA	0	NA	Animalia	Arthropoda	Entognatha	Collembola	Isotomidae	Isotoma	klovstadi	Isotoma klovstadi
102124	0	3	NA	0	NA	Animalia	Arthropoda	Entognatha	Collembola	Isotomidae	Isotoma	klovstadi	Isotoma klovstadi
102124	0	0	NA	0	NA	Animalia	Arthropoda	Entognatha	Collembola	Isotomidae	Isotoma	klovstadi	Isotoma klovstadi
102126	154	9	C	1	1	Animalia	Arthropoda	Entognatha	Collembola	Isotomidae	Neocryptopygus	nivicolus	Neocryptopygus nivicolus
102126	0	9	NA	0	NA	Animalia	Arthropoda	Entognatha	Collembola	Isotomidae	Neocryptopygus	nivicolus	Neocryptopygus nivicolus
102126	154	9	C	1	1	Animalia	Arthropoda	Entognatha	Collembola	Isotomidae	Neocryptopygus	nivicolus	Neocryptus nivicolus
102126	124	9	C	1	1	Animalia	Arthropoda	Entognatha	Collembola	Isotomidae	Neocryptopygus	nivicolus	Neocryptopygus nivicolus
102127	0	0	NA	0	NA	Animalia	Arthropoda	Entognatha	Collembola	Isotomidae	Parisotoma	octooculata	Parisotoma octooculata
102127	0	2	NA	0	NA	Animalia	Arthropoda	Entognatha	Collembola	Isotomidae	Parisotoma	octooculata	Parisotoma octooculata
102127	0	3	NA	0	NA	Animalia	Arthropoda	Entognatha	Collembola	Isotomidae	Parisotoma	octooculata	Parisotoma octooculata
102127	0	1	NA	0	NA	Animalia	Arthropoda	Entognatha	Collembola	Isotomidae	Parisotoma	octooculata	Parisotoma octooculata
102127	140	3	E	1	1	Animalia	Arthropoda	Entognatha	Collembola	Isotomidae	Parisotoma	octooculata	Parisotoma octooculata
102127	134	3	C	1	1	Animalia	Arthropoda	Entognatha	Collembola	Isotomidae	Parisotoma	octooculata	Parisotoma octooculata
102127	139	3	C	1	1	Animalia	Arthropoda	Entognatha	Collembola	Isotomidae	Parisotoma	octooculata	Parisotoma octooculata
102127	126	3	C	1	1	Animalia	Arthropoda	Entognatha	Collembola	Isotomidae	Parisotoma	octooculata	Parisotoma octooculata
102127	108	3	C	1	1	Animalia	Arthropoda	Entognatha	Collembola	Isotomidae	Parisotoma	octooculata	Parisotoma octooculata
102127	150	3	C	1	1	Animalia	Arthropoda	Entognatha	Collembola	Isotomidae	Parisotoma	octooculata	Parisotoma octooculata
102127	111	2	C	1	1	Animalia	Arthropoda	Entognatha	Collembola	Isotomidae	Parisotoma	octooculata	Parisotoma octooculata
102127	117	3	C	1	1	Animalia	Arthropoda	Entognatha	Collembola	Isotomidae	Parisotoma	octooculata	Parisotoma octooculata
102132	0	9	NA	0	NA	Animalia	Arthropoda	Collembola	Symphypleona	Sminthuridae	Bourletiella	hortensis	Bourletiella hortensis
102134	0	3	NA	0	NA	Animalia	Arthropoda	Insecta	Diptera	Chironomidae	Belgica	antarctica	Belgica antarctica
102134	0	0	NA	0	NA	Animalia	Arthropoda	Insecta	Diptera	Chironomidae	Belgica	antarctica	Belgica antarctica
102134	134	3	C	1	1	Animalia	Arthropoda	Insecta	Diptera	Chironomidae	Belgica	antarctica	Belgica antarctica
102134	139	3	C	1	1	Animalia	Arthropoda	Insecta	Diptera	Chironomidae	Belgica	antarctica	Belgica antarctica
102134	115	3	B	1	1	Animalia	Arthropoda	Insecta	Diptera	Chironomidae	Belgica	antarctica	Belgica antarctica
102134	140	3	E	1	1	Animalia	Arthropoda	Insecta	Diptera	Chironomidae	Belgica	antarctica	Belgica antarctica
102134	126	3	C	1	1	Animalia	Arthropoda	Insecta	Diptera	Chironomidae	Belgica	antarctica	Belgica antarctica
102134	108	3	C	1	1	Animalia	Arthropoda	Insecta	Diptera	Chironomidae	Belgica	antarctica	Belgica antarctica
102134	150	3	C	1	1	Animalia	Arthropoda	Insecta	Diptera	Chironomidae	Belgica	antarctica	Belgica antarctica
102142	126	3	C	1	1	Animalia	Arthropoda	Insecta	Diptera	Chironomidae	Parochlus	steinenii	Parochlus steinenii
102142	0	3	NA	0	NA	Animalia	Arthropoda	Insecta	Diptera	Chironomidae	Parochlus	steinenii	Parochlus steinenii
102142	150	3	C	1	1	Animalia	Arthropoda	Insecta	Diptera	Chironomidae	Parochlus	steinenii	Parochlus steinenii
102193	0	7	NA	0	NA	Animalia	Arthropoda	Insecta	Mallophaga	Philopteridae	Haffneria	grandis	Haffneria grandis
102204	0	7	NA	0	NA	Animalia	Arthropoda	Insecta	Mallophaga	Philopteridae	Pseudonirmus	charcoti	Pseudonirmus charcoti
102219	0	7	NA	0	NA	Animalia	Arthropoda	Insecta	Mallophaga	Philopteridae	Saemundssonia	stresemanni	Saemundssonia stresemanni
102225	0	7	NA	0	NA	Animalia	Arthropoda	Insecta	Mallophaga	Philopteridae	Pseudonirmus	gurlti	Pseudonirmus gurlti
102252	0	3	NA	0	NA	Animalia	Arthropoda	Collembola	Poduromorpha	Onychiuridae	Tullbergia	mixta	Tullbergia mixta
[truncated: 3,640 more rows]
