# Supplementary material for: A snapshot of biodiversity protection in Antarctica
Source: Nat Commun. 2019 Feb 26;10:946. doi: 10.1038/s41467-019-08915-6 (PMC6391489; doi:10.1038/s41467-019-08915-6)
Supplement: Supplementary file 6 — Supplementary Data 3 [file 41467_2019_8915_MOESM6_ESM.xlsx]

## Sheet: AntarcticPoints
Longitude	Latitude	ACBR_ID
-58.7682	-62.234	3
-68.8929	-67.7758	3
-60.5545	-62.9811	0
-68.8951	-67.7723	3
-68.8949	-67.7724	3
-68.8894	-67.7741	3
-56.9382	-63.5323	3
-62.8707	-64.8102	3
-68.8949	-67.773	3
-68.879	-67.7708	3
-68.8946	-67.7731	3
-68.889	-67.7733	3
-68.8897	-67.7743	3
-68.8858	-67.7731	3
-68.885	-67.7753	3
-64.1	-64.7667	3
-62.5298	-64.843	0
-68.8944	-67.7753	3
-61.1062	-64.1684	3
-68.8821	-67.7701	3
-68.8803	-67.7695	3
-60.7801	-62.465	3
-68.8856	-67.7755	3
-63.5073	-64.8139	3
-61.0472	-64.1644	3
-58.7741	-62.2378	3
-60.9222	-64.1689	3
-60.7879	-62.4779	3
-68.8789	-67.769	3
-60.9869	-64.1402	3
-68.8827	-67.7711	3
-68.8879	-67.7722	3
-68.89	-67.7743	3
-65.356	-66.0218	0
-58.7767	-62.2371	3
-68.8854	-67.7716	3
-68.8944	-67.7723	3
-60.8042	-62.4629	3
-59.1919	-62.3054	3
-58.4638	-62.1966	3
-60.8019	-62.4656	3
-58.9406	-62.2087	3
-68.8938	-67.7753	3
-68.8853	-67.7715	3
-63.7762	-64.8107	3
-68.8794	-67.7692	3
-61.0338	-62.6345	3
-68.8907	-67.7698	3
-59.7247	-62.4139	0
-68.8862	-67.7726	3
-59.7136	-62.3754	3
-68.8798	-67.7692	3
-58.9187	-62.2181	0
-68.8834	-67.7749	3
-68.8857	-67.7743	3
-68.8903	-67.7692	3
-58.9269	-62.2158	3
-63.4917	-64.829	0
-68.8886	-67.7747	3
-68.8797	-67.7707	3
-58.6441	-62.2537	3
-60.5762	-63.0018	3
-68.8789	-67.7706	3
-68.8889	-67.7743	3
-68.8947	-67.7722	3
-68.8852	-67.7754	3
-68.8791	-67.77	3
-68.8924	-67.773	3
-68.8887	-67.7751	3
-68.8906	-67.7716	3
-68.8787	-67.7689	3
-68.8864	-67.7743	3
-68.887	-67.7729	3
-68.893	-67.7728	3
-68.8924	-67.7718	3
-68.8856	-67.7754	3
-58.7774	-62.2368	3
-68.8799	-67.7693	3
-60.7724	-62.4676	3
-68.885	-67.7744	3
-68.8804	-67.7696	3
-68.8908	-67.7717	3
-68.8854	-67.7753	3
-68.89	-67.7745	3
-61.0219	-64.1934	3
-68.7089	-67.8641	3
-68.8842	-67.7753	3
-68.8898	-67.7733	3
-68.878	-67.7669	3
-64.0921	-64.7704	3
-58.7755	-62.2384	3
-58.9342	-62.2091	3
-68.8902	-67.7733	3
-58.7762	-62.237	3
-68.8793	-67.771	3
-68.8911	-67.7718	3
-68.8853	-67.7754	3
-68.8916	-67.7711	3
-60.6133	-62.6547	0
-58.1356	-62.1333	3
-68.8847	-67.7742	3
-68.894	-67.7719	3
-68.8887	-67.7742	3
-68.8896	-67.7743	3
-68.8852	-67.772	3
-68.8854	-67.7721	3
-68.8882	-67.7729	3
-68.8864	-67.7678	3
-68.8941	-67.7732	3
-68.8949	-67.7723	3
-45.0209	-60.7323	2
-68.1152	-67.5674	3
-68.8946	-67.7724	3
-68.8888	-67.7748	3
-68.8792	-67.7693	3
-58.7806	-62.2332	3
-68.8912	-67.7687	3
-68.8849	-67.7743	3
-68.8894	-67.7742	3
66.7305	-67.7867	16
66.7097	-67.7918	16
92.9959	-66.5291	7
92.9964	-66.5226	7
110.182	-66.2321	7
66.7214	-67.7919	16
5.18278	-71.9078	6
93.0044	-66.5276	7
110.45	-66.3684	7
66.7346	-67.7809	16
66.7384	-67.7867	16
66.7333	-67.7797	16
66.708	-67.7923	16
66.716	-67.7936	16
66.7342	-67.7884	16
66.7363	-67.7851	16
110.45	-66.3682	7
110.537	-66.3694	7
66.7298	-67.7846	16
-75.2519	-69.7485	4
66.7371	-67.7841	16
66.7351	-67.7816	16
66.7303	-67.7857	16
110.456	-66.3684	7
66.7309	-67.79	16
-58.9322	-62.2129	3
-60.769	-62.4707	3
-60.7794	-62.4652	3
-60.7716	-62.4698	3
-60.5833	-63	3
110.59	-66.2437	7
110.461	-66.3713	7
110.584	-66.2389	7
110.535	-66.2511	7
-61.0313	-64.1658	3
110.582	-66.2394	7
110.544	-66.2838	7
142.655	-67.0088	13
110.588	-66.2472	7
142.667	-67.0087	13
110.619	-66.243	7
110.587	-66.2475	7
-58.7798	-62.2349	3
110.585	-66.247	7
93.0062	-66.5241	7
76.8291	-69.2642	7
110.56	-66.2502	7
142.655	-67.0073	13
-45.6063	-60.6525	2
66.7376	-67.789	16
110.614	-66.2446	7
110.587	-66.2402	7
110.613	-66.2449	7
110.564	-66.2457	7
92.9958	-66.5294	7
110.581	-66.241	7
110.577	-66.2496	7
110.618	-66.2428	7
110.58	-66.2406	7
93.0047	-66.5271	7
110.529	-66.3708	7
110.519	-66.373	7
142.681	-67.0101	13
110.62	-66.2464	7
110.582	-66.24	7
110.577	-66.2496	7
110.569	-66.2533	7
110.57	-66.2531	7
110.618	-66.2415	7
110.461	-66.3708	7
142.654	-67.0089	13
110.539	-66.2511	7
110.536	-66.2511	7
110.585	-66.2478	7
110.586	-66.2409	7
110.571	-66.2458	7
110.446	-66.3691	7
110.562	-66.2463	7
110.558	-66.3769	7
110.532	-66.371	7
110.537	-66.2516	7
142.665	-67.0082	13
78.1418	-68.6308	7
110.585	-66.2396	7
110.581	-66.2489	7
76.0854	-69.4279	7
110.62	-66.2459	7
142.654	-67.0082	13
110.179	-66.2312	7
-60.77	-62.4704	3
110.58	-66.241	7
110.588	-66.2446	7
110.56	-66.3763	7
140.012	-66.6694	13
140.004	-66.6709	13
142.677	-67.0109	13
110.591	-66.245	7
93.0051	-66.5266	7
140.022	-66.6619	13
110.589	-66.2449	7
110.571	-66.2466	7
110.454	-66.3682	7
110.563	-66.2463	7
164.925	-74.597	8
142.681	-67.0108	13
110.561	-66.3758	7
110.52	-66.373	7
140.012	-66.6687	13
110.557	-66.2522	7
142.682	-67.0105	13
-68.4195	-70.8513	4
166.962	-76.9462	9
110.605	-66.2464	7
39.7718	-69.2406	5
110.591	-66.2439	7
-11.2531	-74.5522	0
142.655	-67.0083	13
110.622	-66.2464	7
110.586	-66.2393	7
110.534	-66.2508	7
110.591	-66.2454	7
110.521	-66.3746	7
140.011	-66.6726	13
110.617	-66.2419	7
110.545	-66.3706	7
110.528	-66.3719	7
110.621	-66.2468	7
110.616	-66.2413	7
110.58	-66.2414	7
110.58	-66.2486	7
110.559	-66.2507	7
110.57	-66.247	7
110.569	-66.2465	7
92.998	-66.5288	7
110.519	-66.3754	7
-13.4075	-73.0418	6
110.554	-66.3736	7
110.54	-66.2509	7
110.516	-66.3711	7
110.613	-66.2439	7
110.589	-66.2454	7
110.565	-66.2461	7
110.589	-66.2445	7
110.587	-66.247	7
110.449	-66.3731	7
93.0055	-66.5247	7
142.684	-67.0104	13
110.589	-66.2439	7
110.561	-66.2463	7
110.45	-66.3717	7
110.537	-66.3736	7
110.458	-66.3719	7
110.559	-66.3718	7
110.531	-66.2518	7
110.182	-66.2314	7
110.591	-66.2445	7
140.019	-66.6658	13
110.605	-66.2469	7
110.182	-66.2321	7
110.57	-66.2459	7
110.619	-66.2458	7
110.612	-66.2445	7
110.46	-66.3702	7
110.578	-66.2408	7
110.621	-66.2461	7
142.667	-67.0065	13
110.59	-66.2473	7
110.556	-66.3719	7
110.538	-66.3696	7
66.7227	-67.7885	16
110.445	-66.371	7
110.555	-66.3712	7
93.0062	-66.5264	7
93.0072	-66.5247	7
110.171	-66.2268	7
66.7295	-67.7813	16
110.449	-66.3736	7
66.7325	-67.7815	16
110.442	-66.3692	7
110.556	-66.3772	7
66.7101	-67.794	16
93.0023	-66.5415	0
110.182	-66.2321	7
66.7276	-67.7901	16
110.453	-66.3684	7
66.7116	-67.7932	16
92.9889	-66.5223	7
66.7182	-67.7941	16
66.7211	-67.795	16
110.441	-66.3685	7
110.464	-66.3715	7
92.996	-66.5296	7
66.6972	-67.7904	16
66.7348	-67.7832	16
110.157	-66.2248	7
-68.8875	-67.7759	3
-68.8873	-67.7708	3
-68.8913	-67.7756	3
-68.8908	-67.7754	3
-68.8957	-67.7718	3
-68.8859	-67.7717	3
-68.8864	-67.776	3
-68.8959	-67.7718	3
-68.8874	-67.7751	3
-68.8891	-67.7764	3
-68.8873	-67.7771	3
-68.8882	-67.7781	3
-68.8865	-67.7705	3
110.168	-66.2279	7
-57.9147	-62.0999	3
-68.8898	-67.7751	3
-68.8888	-67.7764	3
-68.8871	-67.7712	3
-57.9521	-62.0887	0
-58.4489	-62.1743	3
-68.8885	-67.7781	3
-68.8871	-67.7752	3
-68.8917	-67.7756	3
110.165	-66.2279	7
-68.8854	-67.7743	3
-68.8875	-67.7756	3
-68.8908	-67.7769	3
110.156	-66.2248	7
-59.7509	-62.4055	3
-68.8952	-67.7722	3
-68.8961	-67.772	3
110.186	-66.2301	7
-68.8869	-67.7721	3
110.172	-66.2273	7
-68.8893	-67.7725	3
-61.2166	-62.7332	0
-60.612	-62.6543	0
-68.8899	-67.775	3
-68.8856	-67.7747	3
-68.8899	-67.7765	3
-68.8908	-67.7764	3
110.166	-66.2269	7
-68.8884	-67.7765	3
-68.8855	-67.7745	3
-68.8884	-67.7764	3
-68.8889	-67.7719	3
-68.8884	-67.7742	3
-58.9418	-62.2091	3
-68.8912	-67.7729	3
-68.8957	-67.7719	3
110.171	-66.2285	7
-68.8907	-67.7753	3
-68.8887	-67.7764	3
-68.8879	-67.772	3
-68.8857	-67.7718	3
-68.8966	-67.7721	3
-68.8953	-67.7719	3
-68.8879	-67.7716	3
-68.8858	-67.7747	3
-68.8849	-67.7746	3
-68.8865	-67.7707	3
-68.8872	-67.7765	3
-58.7775	-62.2361	3
-68.8949	-67.7716	3
-68.8858	-67.7721	3
-67.7883	-67.6955	0
-68.8883	-67.778	3
-68.8873	-67.7759	3
-68.8884	-67.7755	3
-68.8965	-67.772	3
-68.8866	-67.7713	3
-68.8889	-67.7765	3
-68.8874	-67.7707	3
110.165	-66.2274	7
-68.8896	-67.7725	3
-68.8879	-67.7757	3
-68.8906	-67.7756	3
-68.8936	-67.7719	3
-68.8914	-67.7756	3
-68.8856	-67.7744	3
-68.8909	-67.7759	3
-68.89	-67.7753	3
-68.8872	-67.7753	3
-68.887	-67.7764	3
-68.8884	-67.772	3
-68.8966	-67.7721	3
-68.8897	-67.7725	3
-68.8943	-67.7715	3
-68.8865	-67.7709	3
-68.8859	-67.7708	3
-58.6726	-62.252	3
-58.7771	-62.2366	3
-68.8857	-67.7717	3
110.162	-66.2277	7
-68.8879	-67.7721	3
-68.8895	-67.7764	3
-68.8907	-67.7767	3
-58.7762	-62.2371	3
-68.8907	-67.7754	3
-68.8857	-67.7746	3
-68.8905	-67.7728	3
-68.8956	-67.772	3
-68.8905	-67.7753	3
-58.4393	-62.2177	3
-58.7699	-62.2361	3
-68.8863	-67.7707	3
-68.8856	-67.7747	3
-68.8859	-67.7746	3
-68.895	-67.7721	3
-68.8867	-67.7706	3
-68.8874	-67.7782	3
-68.8963	-67.7721	3
-68.8875	-67.7753	3
-68.8906	-67.7766	3
-58.4625	-62.1651	3
-68.8959	-67.772	3
-68.8905	-67.7768	3
-68.8886	-67.7723	3
-68.8917	-67.7757	3
-68.8908	-67.7728	3
-58.6744	-62.2506	3
-68.8887	-67.7718	3
110.179	-66.2315	7
-68.8886	-67.7766	3
-68.8882	-67.7717	3
-68.8905	-67.7767	3
-68.8902	-67.7757	3
-68.8856	-67.772	3
-68.8888	-67.772	3
-58.9323	-62.21	3
-68.8874	-67.7771	3
-68.8961	-67.7719	3
-68.8869	-67.7743	3
-68.8901	-67.7758	3
-68.8914	-67.7767	3
-68.8857	-67.7707	3
170.226	-72.3204	8
-68.8861	-67.7707	3
-58.6813	-62.2422	3
-68.8872	-67.7742	3
-68.8856	-67.7719	3
-68.8864	-67.7759	3
-58.45	-62.1762	3
-68.8894	-67.7721	3
-68.8863	-67.7709	3
-68.887	-67.7711	3
-68.8856	-67.7719	3
-68.8889	-67.7764	3
-68.8857	-67.7745	3
-68.8858	-67.7705	3
-58.6659	-62.2546	3
-68.8954	-67.7722	3
-68.8908	-67.7756	3
-68.8905	-67.7755	3
-68.8883	-67.7721	3
-68.8856	-67.7746	3
-68.8868	-67.7712	3
-68.8891	-67.7719	3
-68.8855	-67.7719	3
-68.8859	-67.7716	3
-68.8903	-67.7755	3
-68.8886	-67.778	3
-68.8858	-67.7706	3
-68.8868	-67.7721	3
-68.8859	-67.7719	3
-68.8891	-67.7764	3
-68.8869	-67.7763	3
-68.8884	-67.7717	3
-68.8955	-67.7719	3
-68.8873	-67.7771	3
-68.8866	-67.772	3
-68.8891	-67.7721	3
-58.7819	-62.2345	3
-68.8862	-67.7758	3
-68.8879	-67.7754	3
-68.8913	-67.7769	3
-68.886	-67.7718	3
-58.9391	-62.2119	3
-68.8914	-67.777	3
-68.8874	-67.7772	3
-68.8873	-67.7754	3
-68.8868	-67.7713	3
-68.8852	-67.7745	3
-68.8898	-67.7751	3
-68.8969	-67.7729	3
-68.8861	-67.7716	3
-68.8869	-67.7755	3
140.012	-66.6682	13
-68.8877	-67.7774	3
-68.8899	-67.7756	3
-68.8897	-67.7726	3
-68.8874	-67.7767	3
-68.8876	-67.7727	3
-68.886	-67.7758	3
-68.8868	-67.7712	3
-68.8957	-67.7722	3
-68.8856	-67.7749	3
-68.8871	-67.7724	3
110.161	-66.2271	7
-68.8861	-67.7747	3
-68.8883	-67.7716	3
-68.8863	-67.7716	3
-68.8906	-67.7729	3
-68.8887	-67.7717	3
-58.7757	-62.2376	3
-68.8871	-67.777	3
110.193	-66.2297	7
-68.8912	-67.7755	3
-68.8885	-67.7745	3
-68.8959	-67.7719	3
110.162	-66.2273	7
-68.8899	-67.7726	3
-68.8866	-67.7712	3
-68.8876	-67.7753	3
110.18	-66.229	7
-68.8862	-67.7706	3
-68.8863	-67.7705	3
-68.8873	-67.7766	3
-68.8959	-67.7722	3
-68.8873	-67.7758	3
-68.8953	-67.7721	3
77.8578	-68.6351	7
-68.8845	-67.7746	3
-68.8905	-67.7763	3
-68.888	-67.7715	3
-68.8878	-67.7774	3
-68.8912	-67.7756	3
-58.4246	-62.2114	3
-68.8854	-67.7747	3
-68.8965	-67.7729	3
-68.8872	-67.7751	3
-68.8864	-67.7715	3
-68.8886	-67.7765	3
-68.8873	-67.7714	3
-68.8905	-67.7765	3
-68.8869	-67.7753	3
-68.89	-67.7751	3
-45.6871	-60.7363	2
-132.777	-74.406	0
-56.8467	-64.1892	3
170.214	-72.3179	8
142.683	-67.0119	13
142.659	-67.0047	13
-56.7085	-64.3077	1
-64.1399	-65.1738	3
-44.493	-60.7148	0
-66.79	-66.8699	3
-45.3415	-60.683	2
166.161	-77.5542	9
108.431	-66.6659	0
-67.7314	-67.7222	0
-55.7775	-63.5779	0
166.165	-77.5543	9
-56.8953	-63.5216	3
110.582	-66.2421	7
-57.9258	-62.1024	3
-57.0086	-63.3765	3
-58.446	-62.176	3
-65.5723	-65.3619	0
-63.7935	-64.8132	3
66.8799	-67.7835	16
-55.848	-63.004	3
-56.4836	-63.2979	1
142.655	-67.0097	13
-55.5211	-63.1276	3
134.385	-66.1051	0
-67.732	-67.724	3
165.141	-74.3323	8
-56.5	-63	0
-44.4318	-60.712	0
170.064	-71.6235	8
-58.9196	-62.2138	3
-57.0098	-63.4036	1
-55.5528	-63.3469	3
-44.7185	-60.7709	0
142.654	-67.009	13
-45.029	-60.725	2
-67.1697	-66.4042	0
-56.569	-63.162	0
109.128	-66.8803	7
-45.6609	-60.6518	2
142.656	-67.0086	13
-64.1596	-65.2358	0
50.1804	-66.5464	5
-58.9332	-62.2131	3
166.164	-77.5538	9
-56.6961	-64.2966	1
165.141	-74.3327	8
166.162	-77.5547	9
166.167	-77.5544	9
166.164	-77.5545	9
171.069	-71.956	8
166.166	-77.5544	9
142.682	-67.0115	13
166.161	-77.5537	9
171.169	-71.8946	8
-132.552	-74.3773	12
-44.8479	-60.6359	0
110.649	-66.2171	7
-63.7707	-64.8124	3
45.7356	-67.6721	0
120.621	-66.8781	0
-55.6954	-63.4949	0
120.989	-66.79	0
-57.2889	-63.7992	3
-140.338	-74.7372	12
-103.006	-73.8701	0
46.1092	-67.654	5
46.5372	-67.2726	0
-60.406	-62.674	3
39.25	-69.0417	0
166.163	-77.5546	9
-55.8397	-63.3102	0
-68.8812	-67.7685	3
-58.6177	-62.2601	3
110.419	-66.1772	7
166.163	-77.5543	9
166.233	-77.5815	0
110.431	-66.4118	7
170.2	-71.3063	8
48.6565	-67.3774	0
-63.9952	-65.0711	3
78.0954	-68.4842	7
-67.0759	-68.2942	3
-45.035	-60.728	2
50.5511	-66.7908	5
169.224	-73.2761	0
-44.5445	-60.6762	0
-102.51	-74.4217	0
38.2735	-69.6116	5
93.0008	-66.5407	0
92.9925	-66.5289	7
-68.888	-67.772	3
166.161	-77.5534	9
-54.7104	-63.41	0
-136.805	-74.7516	12
-58.1229	-62.1331	3
166.165	-77.5545	9
166.166	-77.5546	9
166.166	-77.5549	9
-64.1161	-65.3325	3
142.671	-67.0072	13
-44.4621	-60.7159	0
-45.5667	-60.65	0
93.0024	-66.5382	0
53.6876	-65.8424	5
-67.1753	-68.29	0
-68.2004	-67.6058	0
-57.3074	-63.1969	3
39.4326	-69.2167	0
166.163	-77.5537	9
142.677	-67.01	13
166.166	-77.5543	9
-56.0491	-63.1413	3
142.659	-67.0045	13
-56.4856	-63.2972	1
142.67	-67.0075	13
142.689	-67.0122	13
139.728	-66.6266	0
110.499	-66.4665	7
166.162	-77.5541	9
169.85	-73.617	8
142.656	-67.0111	13
-63.7721	-64.8124	3
-44.7379	-60.752	0
-45.588	-60.7348	0
166.167	-77.5546	9
-44.637	-60.7612	0
39.4635	-69.3811	0
-103.243	-73.6189	0
142.658	-67.0085	13
-58.918	-62.212	3
-68.882	-67.7715	3
110.404	-66.326	0
142.65	-66.9675	0
140.525	-66.7203	13
-54.6742	-63.433	3
142.657	-67.0118	13
-64.0862	-64.7675	0
142.659	-67.0053	13
142.655	-67.0083	13
167.405	-70.7543	0
166.161	-77.5536	9
39.3904	-69.144	0
110.558	-66.2466	7
169.617	-73.0714	8
165.133	-74.3299	8
169.231	-77.4549	9
142.686	-67.0114	13
169.257	-77.4592	9
110.178	-66.2294	7
66.8834	-67.782	16
78.4118	-68.3827	0
50.44	-66.941	5
-66.711	-66.875	0
170.592	-71.5582	8
-66.6538	-66.8772	0
143.614	-66.8564	0
-45.626	-60.672	0
-45.707	-60.654	2
170.312	-72.4046	0
-54.0706	-61.2988	0
-127.27	-73.5539	0
-69.154	-67.676	0
140.919	-66.7438	0
-55.1734	-63.0943	0
-68.8952	-67.7702	3
142.682	-67.0108	13
-68.7089	-67.8641	3
166.164	-77.5545	9
166.161	-77.5539	9
110.583	-66.2412	7
92.9709	-66.5355	0
144.275	-66.9957	0
51.3301	-66.2227	5
-45.922	-60.639	0
141.399	-66.8121	0
-66.7856	-66.871	0
-68.5296	-69.6561	0
-63.7709	-64.8124	3
170.202	-72.6217	8
-64.117	-65.333	3
140	-66.667	0
165.139	-74.3307	8
-55.4833	-63.1592	0
169.855	-73.434	8
-54.0708	-61.2988	0
-63.7734	-64.8126	3
-63.777	-64.812	3
39.5667	-69.4833	5
110.542	-66.3742	7
-67.3798	-67.8887	3
110.577	-66.2401	7
-64.1	-64.7666	3
-64.3789	-64.7663	0
166.16	-77.5534	9
166.162	-77.5535	9
-45.584	-60.659	2
110.539	-66.2488	7
142.674	-67.0083	13
110.521	-66.3716	7
66.8812	-67.7854	16
142.655	-67.0093	13
-57.6415	-63.7257	3
142.67	-67.0073	13
-56.0262	-63.1583	3
-75.402	-69.7626	4
-57.897	-63.303	3
41.3885	-68.5014	0
142.687	-67.0118	13
111.069	-66.0158	0
139.165	-66.5707	0
-64.0749	-64.7721	0
168.321	-76.132	0
169.199	-73.1331	8
-65.3496	-65.4597	0
-65.2293	-65.6467	3
110.538	-66.2502	7
-45.5833	-60.7266	0
93.0005	-66.5345	0
-65.7154	-66.1536	0
169.282	-77.4635	9
166.413	-77.2293	9
169.837	-73.3828	8
166.164	-77.5543	9
108.643	-66.83	7
92.991	-66.5261	7
166.162	-77.5536	9
-45.5863	-60.7309	2
166.161	-77.5566	9
141.567	-66.767	13
-59.7836	-62.4229	3
-68.6875	-67.7505	0
110.564	-66.3777	7
77.736	-68.9012	0
166.087	-70.6136	0
-54.6675	-63.4139	3
169.869	-73.5137	8
166.417	-77.2333	9
142.346	-66.9632	0
110.539	-66.2502	7
-105.238	-74.0693	0
41.7019	-68.4475	0
110.532	-66.2515	7
-64.0863	-64.7693	3
158.511	-69.3634	0
-57.311	-63.195	3
-65.309	-65.4003	0
110.499	-66.2824	0
-65.3697	-65.443	0
-68.8873	-67.77	3
142.654	-67.0088	13
-64.1357	-65.1729	0
-58.8303	-62.3099	0
-57.0344	-63.3679	3
61.1406	-67.4694	0
-67.3794	-67.8889	3
142.656	-67.0091	13
157.693	-69.1956	0
-45.7437	-60.6574	0
110.539	-66.2493	7
-45.5843	-60.7286	2
39.6333	-69.1917	5
110.525	-66.3707	7
-44.924	-60.683	0
110.53	-66.2516	7
166.171	-77.5531	9
66.7226	-67.7876	16
-55.2415	-63.2055	3
142.657	-67.0099	13
-65.321	-65.429	3
-78.5407	-73.2725	0
75.748	-69.4557	0
143.891	-66.9333	0
-63.992	-64.7984	0
59.6654	-67.3427	0
-64.2136	-64.6007	3
-58.4453	-62.1744	3
166.919	-70.6811	0
66.6942	-67.7856	0
142.675	-67.0085	13
77.7506	-68.767	0
77.7162	-68.9013	0
59.7964	-67.3997	5
-63.7702	-64.8122	3
-65.867	-66.3713	0
142.688	-67.0126	13
142.68	-67.0112	13
108.213	-66.6352	0
-57.2891	-63.7977	3
166.166	-77.5546	9
-45.5686	-60.6494	0
-45.6048	-60.6919	2
-69.152	-67.66	0
-54.6065	-63.3946	3
110.582	-66.24	7
-56.3158	-63.419	3
-45.5806	-60.7069	0
-62.0063	-64.2374	0
142.683	-67.0117	13
-65.6877	-65.5198	0
-65.349	-65.4575	0
110.576	-66.2395	7
-65.48	-65.514	0
42.6612	-68.1453	5
-64.0189	-64.7926	3
107.156	-66.4588	0
-57.9258	-62.1024	3
146.081	-67.5949	13
142.665	-67.0072	13
164.019	-74.7682	8
166.9	-76.9692	9
76.998	-69.2143	7
-57.88	-63.7356	1
-67.1465	-66.4516	0
110.177	-66.2297	7
110.178	-66.2294	7
-103.636	-74.1681	0
-45.4474	-60.6621	2
166.879	-76.9296	9
-64.1596	-65.2358	0
-65.3583	-66.0219	0
142.655	-67.0102	13
61.7205	-67.5265	0
-63.7713	-64.8123	3
-64.2256	-64.7254	3
39.6144	-69.1973	0
-57.914	-62.0738	3
39.4833	-69.0167	0
53.8103	-65.8434	0
-65.6892	-66.1663	3
-66.5853	-66.7933	3
78.211	-68.4419	7
41.0107	-68.5895	0
142.685	-67.0124	13
77.9343	-68.591	0
158.78	-69.2746	0
110.566	-66.3757	7
163.729	-74.9009	8
39.4252	-69.0171	0
-55.393	-63.184	3
39.4784	-69.0253	0
-64.085	-64.7649	0
77.6765	-68.8331	7
-64.0191	-65.0689	3
-65.2592	-65.6984	3
168.32	-76.1321	0
76.5826	-69.3413	0
-57.95	-62.083	3
-57.6415	-63.7257	3
78.324	-68.4163	7
76.8242	-69.0361	0
61.7126	-67.5329	0
142.69	-67.0128	13
-75.4054	-69.7621	4
-56.2907	-63.4268	3
61.187	-67.2144	16
142.655	-67.008	13
142.681	-67.0111	13
61.5978	-67.5078	0
-66.2678	-65.8969	0
76.7442	-69.1341	0
78.5385	-68.3569	0
61.0647	-67.3436	0
110.533	-66.2517	7
-68.889	-67.7687	3
142.66	-67.0062	13
-58.4615	-62.1631	3
167.082	-70.7683	8
-65.7847	-65.77	0
-45.6438	-60.683	0
-60.749	-63.711	0
-61.827	-64.4848	0
-59.52	-62.3374	0
-65.2885	-65.3938	0
-62.6696	-64.6694	0
-45.201	-60.633	0
-59.918	-62.596	0
-61.6499	-64.1795	0
-62.663	-64.659	0
-62.2131	-63.3555	0
-61.2545	-62.7704	0
-60.7874	-62.4575	3
-58.791	-62.224	3
-62.558	-64.625	3
-55.14	-61.219	3
-58.016	-61.85	3
-60.506	-62.965	3
-60.6134	-62.6545	0
-60.683	-63.883	0
-59.58	-62.542	3
-64.026	-65.067	0
-61.241	-62.769	0
-61.1008	-64.1685	3
-55.113	-61.091	3
-59.2425	-62.3064	3
-58.4615	-62.1631	3
-61.8187	-64.4831	0
-62.5557	-64.6347	3
-62.6693	-64.6623	0
-45.138	-60.742	0
-61.982	-63.345	0
-62.228	-63.235	0
-61.072	-64.283	0
-58.3928	-61.9186	0
-61.0353	-62.615	3
-59.816	-62.601	0
-62.1881	-64.5643	3
-57.688	-61.8928	3
-60.9857	-64.1435	3
-62.5622	-64.6358	3
-45.644	-60.683	0
-57.9546	-61.9227	0
-62.8179	-64.8049	0
-60.6702	-63.0138	3
-61.0407	-64.1907	3
-61.6263	-64.1454	0
-54.775	-61.157	0
-61.963	-63.334	3
-58.1229	-62.1331	3
-64.0741	-64.7731	0
-60.4282	-62.7167	3
-64.0875	-64.7647	0
-62.8581	-64.8236	0
-55.894	-61.468	3
-62.5636	-64.6468	3
-59.9203	-62.5901	3
-61.951	-63.319	0
-60.5	-62.9667	3
163.309	-66.9171	0
-58.423	-61.937	3
-61.1272	-64.2396	3
-58.439	-62.22	3
-60.7968	-62.4625	3
-45.166	-60.67	0
-60.879	-63.9	0
-59.4145	-63.7249	0
-60.383	-62.65	0
-61.1021	-62.6746	3
-64.25	-64.66	0
-44.494	-60.714	0
-44.59	-60.685	0
-44.8167	-60.75	0
-61.2001	-62.7255	3
-59.0371	-63.5829	0
-57.642	-61.933	0
-60.338	-62.758	0
-60.5539	-62.9984	0
-60.9826	-64.201	3
-60.734	-63.918	0
-61	-64.236	0
-62.673	-64.662	0
-64.137	-65.176	0
-55.473	-61.128	3
-58.021	-61.911	0
-58.5302	-61.9689	0
-62.6979	-63.0903	0
-58.472	-62.235	3
-44.4621	-60.7159	0
-59.779	-63.591	0
-62.864	-64.717	0
-55.429	-61.134	3
-45.66	-60.732	2
-61.033	-64.078	0
-60.986	-64.042	0
-59.362	-63.679	0
-58.4704	-62.235	3
-61.8341	-64.5151	3
-64.2038	-64.6037	0
-60.5533	-62.9981	0
-54.86	-61.157	0
-59.876	-63.56	0
-60.7889	-62.4605	3
-45.169	-60.699	2
-58.775	-62.2377	3
-61.6134	-64.4319	0
-62.5594	-64.6316	3
-55.266	-61.271	0
-58.3582	-61.9325	3
-57.8903	-63.3033	3
-60.7905	-62.4605	3
-61.4256	-63.966	0
-59.1381	-62.2352	0
-61.0183	-63.8678	0
-61.7566	-64.1535	3
-61.6042	-64.4309	0
-60.7943	-62.46	3
-61.6259	-64.1454	0
-45.5863	-60.7309	2
-44.864	-60.707	0
-59.5752	-62.5431	3
-61.244	-62.775	0
-59.383	-62.45	0
-63.667	-64.317	3
-62.6234	-64.6868	3
-45.675	-60.724	2
-60.793	-62.4602	3
-59.9268	-62.3763	3
-62.2664	-63.2816	0
-44.9901	-60.7326	2
-60.5347	-62.8988	0
-59.7285	-62.4128	3
-55.8492	-63.0042	0
-60.3042	-62.4841	3
-62.8098	-64.8123	3
-54.197	-61.245	0
-66.2117	-65.8919	0
-55.241	-61.278	0
-62.554	-64.635	3
-58.2961	-62.1874	0
-65.3514	-65.4597	0
-59.85	-62.4	0
-59.6854	-62.3174	3
-44.871	-60.694	0
-58.933	-62.213	3
-58.824	-62.099	0
-45.648	-60.736	0
-62.6177	-64.116	0
-62.117	-64.333	0
-44.631	-60.78	0
-57.9893	-61.8983	3
-54.756	-61.156	3
-62.258	-63.361	0
-57.9514	-62.0875	3
-60.6347	-63.0158	3
-62.626	-64.684	0
-64.2471	-64.5921	0
-45.673	-60.729	0
-60.5888	-62.8997	3
-58.396	-62.124	3
-60.8573	-62.6924	0
-58.889	-62.119	0
-57.6822	-61.9062	3
-62.075	-63.25	0
163.311	-66.925	0
-61.759	-64.1486	0
-45.5843	-60.7286	2
-59.229	-62.304	3
-44.633	-60.757	0
-45.191	-60.648	2
-59.811	-62.6083	0
-54.861	-61.098	0
-45.6334	-60.7173	2
-57.7525	-61.9124	0
-46.024	-60.61	2
-59.702	-62.33	0
-55.205	-61.278	3
-54.091	-61.316	0
-57.7633	-61.9183	3
-60.806	-63.678	3
-62.5747	-64.041	0
-54.901	-61.099	0
-54.735	-61.097	0
-60.9433	-64.017	0
-57.659	-61.911	3
-45.6	-60.7	0
-44.544	-60.748	0
-61.9976	-64.2782	0
-54.6083	-63.3944	3
-45.592	-60.729	0
-61.6206	-64.3663	0
-45.691	-60.7341	2
-46.0328	-60.6266	0
-60.9778	-63.8614	0
-54.4641	-61.0724	0
-59.0303	-63.649	0
-59.81	-62.609	3
-54.651	-61.102	0
-45.896	-60.636	0
-54.937	-61.156	0
-45.908	-60.64	0
-54.973	-61.157	0
-46.0202	-60.594	0
-58.3886	-61.9332	0
-60.721	-62.992	3
-59.8065	-62.61	3
-55.087	-61.093	3
-65.686	-65.52	0
-45.259	-60.627	0
-44.855	-60.617	0
-45.942	-60.642	0
-55.929	-61.482	3
-44.701	-60.675	0
-62.8373	-64.8241	3
-44.527	-60.678	2
-57.5052	-63.2365	0
-62.5691	-64.6405	3
-61.5021	-62.7528	3
-45.6936	-60.7462	0
-44.576	-60.751	0
-46.0308	-60.6122	2
-60.543	-62.8987	0
-58.7185	-62.023	0
-62.1783	-63.2322	0
-62.2583	-63.296	0
-55.48	-61.107	3
-58.4191	-62.2137	0
-55.393	-60.975	0
-59.6567	-62.5596	0
-58.569	-61.99	0
-44.662	-60.69	0
-61.8342	-64.5152	3
-58.6161	-62.26	3
-44.525	-60.738	0
-55.402	-61.18	0
-58.689	-62.012	3
-45.214	-60.649	0
-61.066	-62.633	3
-44.524	-60.773	0
-45.029	-60.725	2
-55.328	-61.245	3
-59.782	-62.3823	0
-55.057	-61.094	0
-54.697	-61.143	0
-58.028	-61.921	0
-45.691	-60.734	2
-64.254	-64.7295	0
-58.9652	-63.5486	0
-46.0367	-60.605	0
-61.5263	-62.7747	0
-45.4333	-60.5333	0
-45.594	-60.736	0
-59.7091	-62.3734	3
-44.465	-60.691	0
-58.565	-61.987	0
-61.999	-64.282	0
-62.871	-64.717	3
-45.625	-60.721	0
-64.1487	-65.3236	3
-57.9269	-62.102	3
-59.1669	-62.3277	3
-44.567	-60.693	2
-59.099	-62.23	0
-60.5619	-63.0078	3
-60.935	-64.126	0
-57.9491	-61.9241	0
-55.956	-61.507	0
-60.431	-62.716	3
-55.17	-61.246	3
-55.2051	-61.2798	0
-45.636	-60.738	0
-64.3992	-64.7744	0
-59.7517	-62.4071	3
-55.145	-61.077	0
-59.709	-62.3426	0
-44.84	-60.714	0
-58.421	-63.441	0
-45.693	-60.746	0
-44.7185	-60.7709	0
-62.209	-63.233	3
-59.383	-62.4499	0
-45.6862	-60.7322	2
-59.001	-62.235	3
-64.2256	-64.7254	3
-44.622	-60.768	0
-55.067	-61.094	0
-68.71	-67.8647	3
-60.166	-62.433	3
-54.0103	-61.1298	0
-44.551	-60.675	0
-44.4912	-60.6851	0
-55.213	-61.278	0
-45.692	-60.7459	0
-46.0568	-60.5997	2
-60.5833	-62.8991	3
-58.655	-62.009	0
-54.963	-61.106	0
-45.15	-60.7833	0
-61.083	-62.616	3
-61.4224	-62.8415	0
-61.127	-64.24	3
-45.816	-60.616	0
-62.2622	-63.2944	0
-45.0149	-60.7487	2
-64.214	-64.601	3
-63.4752	-64.2357	0
-44.622	-60.758	0
-45.5833	-60.7266	0
-60.7868	-62.4613	3
-45.6875	-60.7425	2
-60.7353	-63.9171	3
-44.602	-60.676	0
-45.7437	-60.6574	0
-60.7969	-62.4614	3
-60.7847	-62.4629	3
-58.784	-62.079	0
-45.155	-60.745	2
-62.7631	-64.7066	3
-45.618	-60.732	0
-55.149	-61.057	0
-44.637	-60.7612	0
-44.601	-60.757	2
-54.186	-61.302	0
-61.5162	-62.8112	0
-59.8471	-63.7742	3
-54.117	-61.312	0
-62.3	-62.8738	0
-59.8419	-63.6123	3
-61.0981	-62.6831	0
-61.4549	-64.0121	3
-45.154	-60.742	2
-58.297	-62.185	0
-61.416	-63.933	3
-60.502	-62.6	0
-60.7985	-62.4617	3
-45.339	-60.684	2
-58.4372	-62.2184	3
-46.7333	-60.5667	0
-60.3468	-62.4578	3
-61.0469	-64.295	0
-55.6385	-61.471	0
-55.074	-61.092	0
-45.994	-60.633	2
-45.663	-60.655	2
-59.4984	-62.4629	3
-54.079	-61.309	0
-45.236	-60.62	2
-69.1531	-67.6749	0
-60.997	-64.2378	0
-61.424	-62.838	0
-58.97	-62.173	3
-61.6009	-64.086	0
-54.702	-61.097	0
-46.0777	-60.5955	0
-44.5436	-60.6761	0
-60.829	-63.833	0
-45.626	-60.672	0
-58.2669	-63.3702	0
-54.645	-61.116	3
-54.72	-61.143	0
-61.7033	-64.1362	0
-45.695	-60.7355	2
-62.2524	-63.3079	0
-45.316	-60.623	0
-55.359	-61.236	0
-45.0233	-60.7324	2
-44.753	-60.772	0
-61.5814	-62.7886	0
-45.7333	-60.65	0
-54.883	-61.096	3
-45.6976	-60.7407	2
-54.026	-61.177	0
-60.562	-63.008	3
-60.7924	-62.4608	3
-44.425	-60.715	0
-61.1829	-62.6714	3
-59.347	-62.387	3
-60.792	-62.4604	3
-65.3253	-65.4303	3
-60.7283	-62.9767	3
-54.052	-61.283	0
-54.043	-61.218	0
-59.7607	-62.3798	0
-57.996	-61.856	3
-61.1237	-62.5654	3
-60.6593	-63.0163	0
-54.222	-61.271	0
-54.737	-61.152	3
-63.7759	-64.8122	3
-58.7733	-62.2368	3
-63.7806	-64.8123	3
-62.9528	-64.8831	3
-59.7656	-62.5282	0
-63.7763	-64.8125	3
-63.7792	-64.8127	3
-63.7769	-64.8114	3
-64.2567	-65.2453	0
-63.7799	-64.8128	3
-63.7754	-64.8118	3
-62.8702	-64.8935	0
-56.4889	-63.2992	1
-60.7828	-63.9028	0
-62.9458	-64.8891	3
-63.0928	-64.8161	0
-63.8637	-65.0557	3
-63.7755	-64.8112	3
-63.7743	-64.811	3
-63.8967	-65.0723	3
-63.9591	-65.091	0
-64.0575	-65.2085	3
-64.0556	-65.104	3
-63.7737	-64.8114	3
-63.7781	-64.8121	3
-63.7735	-64.8116	3
-60.7975	-62.4617	3
-63.7726	-64.8113	3
-54.6065	-63.3946	3
-64.2397	-65.2472	0
-62.5973	-64.7325	3
-63.7784	-64.8123	3
-62.6463	-64.6889	3
-63.5361	-64.8626	3
-60.7962	-62.4615	3
-62.5967	-64.7325	3
-63.7817	-64.8126	3
-62.701	-64.7671	3
-63.7731	-64.8114	3
-63.7799	-64.8126	3
-63.7797	-64.8128	3
-63.1116	-64.8321	0
-63.7729	-64.8119	3
-60.8089	-63.9205	0
-60.7897	-62.4609	3
-63.7788	-64.8116	3
-63.1027	-64.8285	0
-63.4243	-64.7887	3
-63.7796	-64.8126	3
-63.5948	-64.8771	0
-63.774	-64.8127	3
-63.7761	-64.8124	3
-63.7804	-64.8129	3
-63.7768	-64.8119	3
-58.7822	-62.2323	3
-58.9333	-62.2101	3
-58.9432	-62.2141	3
-60.7905	-62.4664	3
-58.7677	-62.2352	3
-58.7668	-62.2334	3
-60.7918	-62.4754	3
-60.7883	-62.4667	3
-60.7887	-62.467	3
-58.9318	-62.2164	3
165.138	-74.3302	8
165.141	-74.3322	8
165.14	-74.3312	8
165.141	-74.3318	8
92.9983	-66.5347	0
-58.7737	-62.234	3
110.576	-66.2389	7
-64.1514	-65.3232	3
165.14	-74.3316	8
160.945	-77.3469	9
165.137	-74.3298	8
92.9878	-66.5245	7
-58.7744	-62.2347	3
165.138	-74.3313	8
165.127	-74.3267	8
-58.7728	-62.2345	3
165.137	-74.3308	8
165.137	-74.3308	8
165.141	-74.3325	8
165.136	-74.3311	8
165.128	-74.3269	8
-58.7797	-62.2327	3
-58.7769	-62.2347	3
165.139	-74.3307	8
165.126	-74.3265	8
92.9968	-66.5255	7
165.136	-74.3306	8
165.127	-74.3266	8
165.136	-74.3312	8
92.994	-66.5268	7
165.14	-74.3312	8
-58.7753	-62.2333	3
93.0042	-66.5252	7
169.268	-77.4623	9
110.461	-66.3698	7
165.134	-74.3298	8
-58.7709	-62.2348	3
165.14	-74.3313	8
92.9891	-66.5286	7
165.139	-74.3304	8
165.141	-74.3321	8
165.139	-74.3303	8
-58.7715	-62.2346	3
142.668	-67.0097	13
165.137	-74.3303	8
165.126	-74.3264	8
165.138	-74.3313	8
165.125	-74.3261	8
162.569	-77.0109	9
92.9919	-66.5287	7
93.0015	-66.5261	7
-58.7733	-62.2345	3
93.0033	-66.5258	7
-58.7708	-62.2336	3
165.14	-74.3314	8
165.139	-74.3303	8
165.127	-74.3267	8
110.583	-66.2421	7
165.139	-74.3316	8
110.581	-66.24	7
66.7089	-67.7954	16
93.0002	-66.5414	0
-58.77	-62.2345	3
165.138	-74.3312	8
165.141	-74.3325	8
165.14	-74.3311	8
-58.7694	-62.2339	3
165.139	-74.3314	8
165.14	-74.3321	8
92.9931	-66.5279	7
92.9724	-66.5364	0
93.0029	-66.5273	7
165.137	-74.33	8
-58.7714	-62.2349	3
165.126	-74.3266	8
165.14	-74.331	8
110.541	-66.2505	7
-58.7712	-62.2338	3
165.14	-74.3317	8
-58.7713	-62.2345	3
-58.7703	-62.2349	3
165.14	-74.3317	8
92.9867	-66.5276	7
92.9861	-66.5263	7
110.537	-66.2498	7
165.14	-74.3312	8
-58.7691	-62.2342	3
169.213	-77.4486	9
110.538	-66.2507	7
-58.7723	-62.234	3
165.139	-74.3305	8
165.139	-74.3312	8
-67.401	-67.8871	3
92.9994	-66.5279	7
110.585	-66.239	7
165.139	-74.3316	8
-60.8048	-62.4799	3
-58.7768	-62.2343	3
110.574	-66.2398	7
110.576	-66.2402	7
110.531	-66.2522	7
-58.7742	-62.2345	3
-58.7712	-62.235	3
165.126	-74.3264	8
165.137	-74.3304	8
110.451	-66.3688	7
165.141	-74.3324	8
66.725	-67.7928	16
-58.7785	-62.2339	3
166.421	-77.6366	9
165.137	-74.3324	8
-58.7736	-62.2343	3
165.127	-74.3266	8
165.128	-74.3269	8
66.7296	-67.7915	16
110.176	-66.229	7
169.242	-77.4601	9
165.14	-74.331	8
-58.7732	-62.2339	3
110.535	-66.2517	7
-58.7707	-62.2344	3
165.14	-74.3316	8
165.139	-74.3312	8
166.431	-77.2246	9
165.14	-74.3315	8
165.136	-74.3306	8
77.8578	-68.6355	7
165.139	-74.3312	8
165.137	-74.3296	8
165.141	-74.332	8
-58.7728	-62.235	3
-58.7725	-62.2343	3
165.139	-74.3317	8
169.224	-77.4549	9
77.8944	-68.6697	0
110.164	-66.2261	7
110.188	-66.229	7
110.182	-66.2315	7
140.004	-66.6706	13
110.458	-66.372	7
110.46	-66.3704	7
110.557	-66.3773	7
110.518	-66.3754	7
140.023	-66.6618	13
110.557	-66.371	7
-60.8022	-62.4619	3
92.9958	-66.522	7
140.013	-66.6686	13
110.179	-66.2286	7
93.0039	-66.5261	7
110.446	-66.3684	7
110.456	-66.3684	7
93.0072	-66.5254	7
140.02	-66.6659	13
-60.804	-62.4624	3
168.43	-76.18	0
-33.6	-77.77	0
170.59	-71.99	0
165.37	-74.64	8
-19.34	-72.83	0
140.01	-66.67	0
-98.45	-71.77	0
-23.09	-74.12	0
93.01	-66.52	0
-157.7	-77.14	0
166.898	-76.9694	9
-60.83	-74.37	0
169.32	-77.46	9
169.61	-73.35	0
15.55	-69.75	0
34.38	-68.75	0
60.88	-67.45	0
169.315	-77.4651	9
63.98	-67.39	0
59.32	-67.32	0
-15.11	-72.12	0
93.006	-66.5275	7
76.83	-69.27	7
96.02	-64.86	0
-47.68	-77.71	0
-130.784	-74.228	0
57.28	-66.64	0
146.62	-66.892	0
-1.42	-70	0
-78.83	-72.3	0
-125.621	-73.5	0
-26.67	-76.02	0
134.79	-66.01	0
-27.43	-75.54	0
-143.3	-75.38	0
103.07	-65.16	0
-110.192	-74.3922	0
169.32	-77.4635	9
-8.13	-70.61	0
93.0029	-66.5379	7
43.01	-68.05	0
27.15	-69.9	0
158.49	-69.35	0
69.7	-67.88	0
110.23	-65.92	0
-57.44	-64.52	0
-60.43	-70.61	0
8.31	-69.95	0
76.8498	-69.2707	7
50.55	-66.78	0
-55.7881	-63.5801	0
-63.4082	-64.9163	3
-63.5339	-64.8621	3
-63.3108	-64.7734	3
-66.6762	-66.8859	3
-68.8915	-67.7753	3
-63.2006	-64.7161	0
-62.0462	-64.2646	3
-62.0003	-64.5381	3
-62.113	-64.3338	3
-67.0113	-68.1969	0
-56.8412	-64.2005	3
-67.3766	-67.8897	3
-68.383	-67.733	3
-68.8939	-67.7766	3
-68.8922	-67.7756	3
-61.101	-64.1677	3
-68.7146	-67.8671	3
-64.1534	-65.3224	3
44.0333	-67.9667	0
39.7333	-69.225	5
39.7389	-69.2111	5
76.2232	-69.4165	7
61.4737	-67.5697	16
39.025	-69.9025	5
38.8225	-69.9769	0
39.1381	-69.7776	5
110.508	-66.3366	0
39.7667	-69.2417	5
39.6367	-69.4677	5
60.9667	-67.4667	16
39.7556	-69.225	5
74.4291	-69.7372	16
39.4167	-69.65	5
68.0101	-70.8783	0
39.7216	-69.2476	5
61.653	-67.5383	16
41.4136	-68.502	0
23.1466	-72.113	6
39.7938	-69.2375	5
60.0426	-67.4023	0
167.014	-70.7889	8
76.1851	-69.4371	0
38.2293	-69.7597	5
110.517	-66.3167	7
39.7181	-69.0118	0
75.9896	-69.5206	7
39.7528	-69.275	5
38.2957	-69.6213	5
39.7088	-69.0446	5
60.6525	-67.4185	16
39.75	-69.2583	5
110.536	-66.3323	0
76.0842	-69.4123	7
39.7717	-69.2517	5
78.021	-68.8088	7
39.7639	-69.2417	5
41.408	-68.4923	0
76.0781	-69.4176	7
78.0214	-68.8087	7
23.2761	-72.0367	6
44.028	-67.9668	0
39.8167	-69.26	5
39.8	-69.35	5
39.75	-69.25	5
76.3667	-69.3948	7
38.7991	-69.9824	0
39.8149	-69.3996	5
110.543	-66.315	0
62.8167	-67.7833	16
39.6833	-69.2833	0
39.7151	-69.284	5
100.501	-66.263	7
162.93	-76.7976	9
-67.1987	-67.8501	3
39.5738	-69.4865	5
166.763	-77.6579	9
-45.6192	-60.72	2
164.761	-74.0722	8
-68.257	-71.8786	4
39.5333	-69.0167	5
-62.6485	-64.7086	3
164.889	-73.9912	8
-68.2355	-71.8445	4
163.043	-77.6114	9
165.285	-74.032	8
39.5651	-69.008	0
164.374	-77.8985	9
166.644	-77.8233	9
-60.6364	-62.9893	0
39.75	-69.2167	5
163.014	-77.6103	9
163.65	-74.9	8
163.814	-77.4291	0
164.75	-74.23	8
170.22	-72.3195	8
39.7327	-69.2158	0
169.37	-72.63	8
-56.85	-64.2	3
166.226	-77.5145	0
-67.2725	-67.8759	3
165.133	-74.3333	8
165.13	-74.33	8
166.767	-77.8001	9
162.35	-76.9918	9
166.667	-77.85	9
163.534	-77.3626	9
39.743	-69.5088	5
164.17	-78.12	9
163.727	-77.3996	9
169.604	-73.0704	8
-64.1151	-65.2807	3
162.572	-77.0066	9
-60.5701	-62.97	3
167.281	-73.4937	8
-68.33	-71.88	4
39.6389	-69.4889	5
39.7666	-69.2707	5
-67.2296	-67.9544	3
39.5833	-69.0167	0
39.7667	-69.35	5
39.5758	-69.0121	5
169.164	-72.6686	8
39.7609	-69.2722	5
163.558	-77.3122	9
39.5334	-69.0251	5
-57.0258	-63.4144	1
-68.3791	-70.8344	4
166.914	-76.9315	9
166.718	-77.8375	9
-68.685	-67.6911	3
164.114	-74.6929	8
170.215	-72.3214	8
-68.2558	-71.878	4
-68.1577	-67.5643	3
-57.02	-63.42	1
-64.0517	-65.4154	3
-155.028	-78.0384	12
-58.5588	-62.1788	0
162.329	-76.9384	9
164.52	-77.9	9
166.61	-73.5791	8
166.67	-77.822	9
-68.4236	-67.6125	3
-155.171	-78.0667	0
170.225	-72.3247	8
-68.379	-67.7299	3
39.5125	-69.0129	5
162.52	-74.469	8
159.083	-79.8667	9
163.233	-77.6167	9
-57.88	-63.92	1
-68.3308	-71.8858	4
170.267	-72.3167	8
-62.44	-66.6616	3
-71.6185	-69.5763	4
169.542	-72.8692	0
39.3008	-69.6841	5
-57.8268	-63.9322	0
-68.3582	-67.7303	3
164.55	-74.0496	8
162.789	-77.022	9
162.379	-77.0196	0
167.15	-77.53	9
162.547	-77.0053	9
170.272	-72.3377	8
-56.3061	-63.4247	3
-60.58	-62.98	3
162.55	-76.85	9
166.194	-77.5307	0
-67.13	-68.3	3
76.1315	-69.3643	7
110.535	-66.2823	7
-63.4916	-64.8289	0
-61.7165	-64.5734	3
78.3623	-68.5738	7
110.497	-66.4504	7
110.55	-66.25	7
-66.4664	-66.9194	3
-13.8407	-73.2293	6
-3.3329	-71.4768	6
-58.3	-62.18	0
110.549	-66.465	7
75.5197	-69.5864	0
-57.3538	-63.9023	3
-60.5837	-62.9315	3
-64.2168	-65.3997	3
-62.9466	-64.3325	0
-44.7018	-60.7807	2
-45.65	-60.7	2
-61.4949	-64.5367	3
78.4983	-68.535	7
-45.6746	-60.7254	2
76.1248	-69.4151	7
-58.97	-62.2	3
110.475	-66.333	7
-57.5181	-63.9314	1
-68.3041	-71.8312	4
78.3131	-68.5503	7
-69.1602	-67.6777	0
76.0842	-69.429	7
78.3369	-68.6429	0
78.1414	-68.6452	0
-63.3495	-64.7192	3
-58.4734	-62.1062	0
-68.4906	-70.8416	4
59.384	-67.422	0
169.887	-72.3706	8
-58.3743	-62.0702	3
-58.9333	-62.2167	3
110.533	-66.2835	7
68.062	-70.8494	16
110.54	-66.2482	7
-60.57	-62.98	0
-60.6924	-62.902	3
39.65	-69.4833	5
-58.9667	-62.2	3
-64.0469	-64.773	3
45.85	-67.6666	5
-67.0311	-68.2092	3
-60.5715	-62.945	3
-67.1285	-68.3086	3
78.2403	-68.5944	7
-57.53	-63.97	1
78.3333	-68.5833	7
-68.48	-70.9	4
89.1738	-66.808	7
110.522	-66.2847	7
59.4188	-67.2912	5
-45.6348	-60.7203	2
76.1489	-69.3683	7
-67.2184	-68.1473	3
-45.8958	-60.634	0
-60.5	-62.97	3
165.109	-74.3258	8
-68.5498	-72.08	4
110.551	-66.2472	7
77.7249	-68.8289	7
110.583	-66.25	7
59.4305	-67.4196	5
-61.1295	-62.6446	3
-67.4329	-67.5927	3
78.3757	-68.6121	0
76.4041	-69.3934	7
76.3317	-69.3941	7
-67.3908	-68.8591	3
110.545	-66.4637	7
-58.4408	-62.1828	3
-58.4751	-62.1564	3
-58.35	-62.075	3
-58.9974	-62.2258	3
59.7222	-67.3953	5
110.546	-66.474	7
61.6716	-67.5394	16
39.4167	-69.6667	5
100.75	-66.3	7
110.513	-66.3057	0
110.593	-66.2396	7
-45.6	-60.72	2
-67.0516	-68.3404	3
-60.7003	-62.9189	3
78.5056	-68.6069	7
-60.57	-63	3
76.1292	-69.4274	7
-68.867	-68.0998	0
57.3876	-66.9735	5
-60.513	-62.965	0
-60.9338	-64.1072	0
169.896	-72.3684	8
78.3356	-68.5488	0
78.409	-68.5087	7
39.3853	-69.6581	5
76.2953	-69.3877	7
-66.4832	-66.9153	3
39.53	-69.02	5
76.3254	-69.4024	7
164.171	-77.8584	9
39.6167	-69.475	5
39.4566	-69.6393	5
78.283	-68.4379	7
-62.6194	-64.1194	3
-62.4898	-64.47	3
170.097	-72.3741	8
76.3661	-69.3776	7
-45.1407	-60.7541	2
59.458	-67.3783	5
110.522	-66.3729	7
-57.6647	-64.0039	1
-57.8313	-63.8801	1
110.563	-66.4594	0
39.5833	-69.4833	5
-66.9295	-68.2194	4
170.239	-72.3189	8
78.3833	-68.47	7
-68.35	-71.83	4
-45.6687	-60.7201	0
170.223	-72.3262	8
78.3006	-68.6317	0
78.316	-68.5919	0
-57.81	-63.9956	0
166.67	-77.85	9
-62.8462	-64.8775	0
-45.63	-60.68	2
-58.2977	-62.0899	0
-45.6267	-60.6721	0
78.25	-68.55	7
77.946	-68.8549	7
39.3821	-69.6643	0
-67.5133	-67.6746	3
-62.5553	-64.0393	3
76.2339	-69.3754	7
110.547	-66.2858	7
66.8536	-67.7969	16
-55.147	-61.2179	3
-45.6662	-60.7036	0
78.4675	-68.4272	7
-62.853	-64.8943	0
78.4475	-68.5308	7
-61.08	-62.62	3
110.542	-66.2825	7
-62.5185	-64.8321	3
170.224	-72.3245	8
110.567	-66.25	7
76.3841	-69.3848	7
-61.4145	-63.9323	3
77.951	-68.8518	7
76.1058	-69.4444	7
170.23	-72.3277	8
-68.2778	-71.3333	4
39.6752	-69.2778	0
110.55	-66.4667	7
78.4167	-68.57	7
77.9752	-68.6466	0
-45.62	-60.7	2
-58.2829	-62.1839	0
78.1297	-68.5934	7
-45.6094	-60.6944	2
110.635	-66.4115	7
110.5	-66.3167	7
110.57	-66.2443	7
76.1035	-69.4029	7
41.0667	-68.5833	0
78.4417	-68.485	7
76.1129	-69.4001	7
62.4944	-67.9221	16
162.383	-77.0167	9
76.0959	-69.4141	7
110.533	-66.466	7
-75.2517	-69.7494	4
-61.1163	-62.6703	3
-68.43	-70.87	4
78.4833	-68.5617	7
78.4333	-68.5681	7
-75.2615	-69.7493	4
-58.73	-62.23	3
39.4866	-69.6767	5
163.999	-74.7989	8
110.636	-66.4085	7
-60.58	-63	3
76.399	-69.4081	7
-68.3214	-70.8672	4
-58.95	-62.18	3
-145.495	-76.8275	12
62.5829	-67.7822	16
-67	-67.55	3
-60.6	-62.93	3
-60.602	-62.643	3
78.2333	-68.55	7
-63.4039	-64.8301	3
-60.73	-62.98	3
-64.1187	-65.1499	3
-61.4166	-63.9333	3
-61.0512	-62.6227	3
-45.5888	-60.7206	0
49.6984	-67.2251	5
39.75	-69.275	5
40.471	-68.7201	5
100.882	-66.1288	7
-62.5455	-64.7022	3
110.565	-66.254	7
39.6815	-69.4885	5
170.226	-72.3233	8
-67.705	-67.7431	3
-45.4716	-60.6638	2
78.41	-68.5383	7
77.9574	-68.9025	7
-55.7829	-63.2876	0
78.4672	-68.5594	7
76.1276	-69.409	7
39.724	-69.2871	5
-58.6659	-63.2996	3
-68.42	-70.85	4
110.597	-66.2511	7
-45.3182	-60.687	2
78.3915	-68.4316	7
78.4283	-68.485	7
-57.7768	-63.902	1
74.4031	-69.7509	16
76.3917	-69.385	7
-45.5827	-60.6256	0
-56.9235	-63.5239	3
110.549	-66.2835	7
100.783	-66.2833	7
-60.73	-62.9696	3
-58.4515	-62.1731	3
-68.37	-70.8	4
-68.58	-70.83	4
110.539	-66.2825	7
170.239	-72.3191	8
-58.2834	-62.1805	0
39.7432	-69.2083	5
78.5588	-68.3635	0
39.5714	-69.0308	5
110.489	-66.3357	0
-68.38	-70.88	4
-58.507	-62.094	0
110.493	-66.4687	7
-63.7778	-64.8117	3
[truncated: 2,386 more rows]
