# Supplementary material for: A snapshot of biodiversity protection in Antarctica
Source: Nat Commun. 2019 Feb 26;10:946. doi: 10.1038/s41467-019-08915-6 (PMC6391489; doi:10.1038/s41467-019-08915-6)
Supplement: Supplementary file 7 — Supplementary Data 4 [file 41467_2019_8915_MOESM7_ESM.xlsx]

## Sheet: RichnessPoints
Lon_Stereo	Lat_Stereo	Richness	Lon_WGS	Lat_WGS
-2.30423e+06	2.28928e+06	518	-45.1866	-60.7331
-29233.5	2.22428e+06	1	-0.752991	-69.7322
-289233	2.09428e+06	1	-7.86318	-70.7187
425767	2.09428e+06	65	11.4916	-70.5131
-94233.5	2.02928e+06	36	-2.65873	-71.46
295767	2.02928e+06	19	8.29245	-71.2873
490767	2.02928e+06	9	13.5955	-70.955
-94233.5	1.96428e+06	2	-2.74658	-72.0432
-29233.5	1.96428e+06	4	-0.852646	-72.0615
35766.5	1.96428e+06	2	1.04315	-72.0605
100767	1.96428e+06	3	2.93667	-72.0403
165767	1.96428e+06	12	4.82379	-72.0007
230767	1.96428e+06	6	6.70049	-71.9421
295767	1.96428e+06	12	8.56285	-71.8645
490767	1.96428e+06	7	14.0279	-71.5211
-484233	1.89928e+06	1	-14.3032	-72.1016
-94233.5	1.89928e+06	3	-2.84043	-72.6272
35766.5	1.89928e+06	1	1.07885	-72.6452
-2.62923e+06	1.83428e+06	104	-55.0986	-61.0986
-419233	1.83428e+06	28	-12.8741	-72.8076
750767	1.83428e+06	9	22.2592	-71.9044
-614233	1.76928e+06	1	-19.1453	-72.886
-419233	1.76928e+06	30	-13.3305	-73.3781
750767	1.76928e+06	1	22.9932	-72.4439
815767	1.76928e+06	8	24.7532	-72.2072
-484233	1.70428e+06	10	-15.8614	-73.798
-419233	1.70428e+06	1	-13.8197	-73.9484
1.40077e+06	1.70428e+06	10	39.4172	-69.8966
1.46577e+06	1.70428e+06	19	40.6972	-69.5231
1.72577e+06	1.70428e+06	19	45.359	-67.9425
1.79077e+06	1.70428e+06	48	46.4176	-67.5283
-2.62923e+06	1.63928e+06	230	-58.0572	-62.0299
-2.43423e+06	1.63928e+06	92	-56.0426	-63.4556
-419233	1.63928e+06	1	-14.3455	-74.5182
-354233	1.63928e+06	24	-12.1936	-74.6531
1.92077e+06	1.63928e+06	1	49.5209	-67.0582
1.98577e+06	1.63928e+06	22	50.4599	-66.6177
-2.62923e+06	1.57428e+06	274	-59.0886	-62.3245
-679233	1.57428e+06	1	-23.3381	-74.3145
-354233	1.57428e+06	17	-12.6811	-75.2277
2.11577e+06	1.57428e+06	1	53.3482	-66.0682
-2.62923e+06	1.50928e+06	126	-60.1426	-62.6106
-2.49923e+06	1.50928e+06	57	-58.8724	-63.5879
-2.43423e+06	1.50928e+06	152	-58.2002	-64.073
-2.43423e+06	1.44428e+06	7	-59.3185	-64.3685
-2.36923e+06	1.37928e+06	24	-59.7937	-65.1497
-679233	1.37928e+06	1	-26.2182	-75.9182
2.11577e+06	1.37928e+06	14	56.8995	-67.0541
-2.49923e+06	1.24928e+06	140	-63.4412	-64.6875
-2.43423e+06	1.24928e+06	18	-62.8326	-65.197
-2.36923e+06	1.24928e+06	14	-62.1977	-65.7047
-2.30423e+06	1.24928e+06	4	-61.535	-66.2102
2.11577e+06	1.24928e+06	15	59.4398	-67.6619
-2.36923e+06	1.18428e+06	33	-63.4415	-65.9664
-2.30423e+06	1.18428e+06	49	-62.7988	-66.4783
2.11577e+06	1.18428e+06	7	60.7626	-67.9495
-2.36923e+06	1.11928e+06	9	-64.7129	-66.2172
-2.30423e+06	1.11928e+06	13	-64.0919	-66.7351
-744233	1.11928e+06	1	-33.6209	-77.675
2.18077e+06	1.11928e+06	25	62.8309	-67.7137
-2.23923e+06	1.05428e+06	7	-64.788	-67.5028
-2.04423e+06	1.05428e+06	6	-62.7184	-69.0577
-1.97923e+06	1.05428e+06	9	-61.9571	-69.5711
-549233	1.05428e+06	10	-27.5176	-79.0908
-2.23923e+06	989277	43	-66.1645	-67.7421
-2.04423e+06	989277	19	-64.176	-69.3167
-1.97923e+06	989277	34	-63.4428	-69.8374
-1.91423e+06	989277	4	-62.67	-70.3553
-1.84923e+06	989277	19	-61.8547	-70.8704
-354233	989277	1	-19.7011	-80.3509
2.18077e+06	989277	1	65.5992	-68.216
-2.30423e+06	924277	252	-68.1432	-67.4346
-2.17423e+06	924277	124	-66.9694	-68.5017
-1.97923e+06	924277	3	-64.968	-70.0901
-1.91423e+06	924277	7	-64.2267	-70.6154
-1.84923e+06	924277	24	-63.4434	-71.1381
-549233	924277	5	-30.7201	-80.1282
-484233	924277	3	-27.6503	-80.418
-419233	924277	2	-24.3981	-80.6789
1.92077e+06	924277	3	64.303	-70.5627
-1.97923e+06	859277	1	-66.5321	-70.3289
-1.84923e+06	859277	2	-65.0773	-71.3913
-484233	859277	2	-29.4028	-80.9403
1.98577e+06	859277	6	66.601	-70.2753
-1.97923e+06	794277	124	-68.1341	-70.553
-1.91423e+06	794277	9	-67.4649	-71.0922
-1.84923e+06	794277	10	-66.7557	-71.6294
1.79077e+06	794277	2	66.0808	-72.1108
1.85577e+06	794277	6	66.8288	-71.5755
1.92077e+06	794277	16	67.5339	-71.0381
1.98577e+06	794277	15	68.1993	-70.4988
2.11577e+06	794277	2	69.4234	-69.4156
-2.17423e+06	729277	2	-71.4576	-69.1183
-2.10923e+06	729277	15	-70.9269	-69.6672
-2.04423e+06	729277	1	-70.3662	-70.2152
-1.97923e+06	729277	14	-69.7729	-70.7621
-1.91423e+06	729277	49	-69.1444	-71.3077
-1.84923e+06	729277	90	-68.4773	-71.8517
-1.78423e+06	729277	2	-67.7685	-72.394
-1.52423e+06	729277	1	-64.431	-74.5392
1.66077e+06	729277	1	66.2927	-73.4181
-1.91423e+06	664277	1	-70.8622	-71.5071
-1.84923e+06	664277	7	-70.2408	-72.0577
-1.45923e+06	664277	7	-65.5239	-75.3212
1.79077e+06	664277	1	69.6479	-72.5516
2.11577e+06	664277	5	72.5695	-69.7936
-1.71923e+06	599277	2	-70.7829	-73.3563
-1.52423e+06	599277	11	-68.5369	-75.0088
2.11577e+06	599277	15	74.1856	-69.9597
-1.91423e+06	534277	1	-74.4052	-71.8557
-1.58923e+06	534277	9	-71.4181	-74.6574
-1.52423e+06	534277	13	-70.6833	-75.2139
-1.45923e+06	534277	19	-69.8905	-75.7685
-614233	534277	4	-48.9823	-82.5177
2.18077e+06	534277	60	76.234	-69.5466
-1.58923e+06	469277	3	-73.5489	-74.8345
-1.52423e+06	469277	25	-72.8876	-75.398
-1.45923e+06	469277	11	-72.1726	-75.9601
2.24577e+06	469277	29	78.1973	-69.1095
2.31077e+06	469277	119	78.5203	-68.5426
-1.58923e+06	404277	1	-75.7275	-74.9904
-614233	404277	1	-56.6478	-83.2397
-549233	404277	1	-53.6441	-83.7293
-1.78423e+06	339277	1	-79.2336	-73.3967
-614233	339277	2	-61.0855	-83.5483
-549233	339277	1	-58.2952	-84.0635
-1.39423e+06	274277	4	-78.8707	-76.9761
-1.26423e+06	79277.3	1	-86.4118	-78.38
-1.13423e+06	79277.3	2	-86.0018	-79.5632
-549233	14277.3	5	-88.5109	-84.9465
-1.78423e+06	-115723	22	-93.7109	-73.6514
2.57077e+06	-115723	18	92.5774	-66.6319
-1.91423e+06	-180723	15	-95.3933	-72.437
-1.91423e+06	-245723	16	-97.3148	-72.3722
-1.65423e+06	-245723	1	-98.449	-74.6959
-484233	-245723	1	-116.905	-85.0053
-354233	-245723	1	-124.748	-86.0337
-1.91423e+06	-310723	3	-99.22	-72.2882
-224233	-310723	6	-144.184	-86.4744
-1.91423e+06	-375723	2	-101.105	-72.185
-1.71923e+06	-375723	1	-102.328	-73.9057
-224233	-375723	9	-149.171	-85.9745
2.44077e+06	-375723	1	98.7512	-67.5515
2.50577e+06	-375723	8	98.5276	-66.9821
2.57077e+06	-375723	26	98.315	-66.4136
-224233	-440723	10	-153.034	-85.4512
2.44077e+06	-440723	2	100.235	-67.4564
2.50577e+06	-440723	2	99.9753	-66.8896
2.57077e+06	-440723	3	99.728	-66.3235
2.57077e+06	-505723	91	101.129	-66.2196
-1.45923e+06	-570723	5	-111.361	-75.6515
-29233.5	-570723	5	-177.068	-84.7439
100767	-635723	2	170.993	-84.081
230767	-700723	1	161.772	-83.2177
2.37577e+06	-830723	1	109.273	-67.1323
2.44077e+06	-960723	1	111.485	-66.1931
-1.45923e+06	-1.02572e+06	1	-125.104	-73.6903
360767	-1.02572e+06	6	160.622	-80.017
425767	-1.02572e+06	11	157.457	-79.8045
-1.45923e+06	-1.09072e+06	1	-126.777	-73.3461
-744233	-1.09072e+06	4	-145.693	-77.8906
-679233	-1.09072e+06	9	-148.088	-78.214
-874233	-1.15572e+06	5	-142.895	-76.7201
-809233	-1.15572e+06	59	-145	-77.0678
-744233	-1.15572e+06	12	-147.22	-77.3975
-549233	-1.15572e+06	65	-154.582	-78.2626
360767	-1.15572e+06	4	162.664	-78.8905
425767	-1.15572e+06	1	159.776	-78.6996
-874233	-1.22072e+06	22	-144.391	-76.2447
-809233	-1.22072e+06	30	-146.459	-76.5796
-614233	-1.22072e+06	2	-153.29	-77.4709
-549233	-1.22072e+06	17	-155.776	-77.7253
295767	-1.22072e+06	6	166.38	-78.4772
360767	-1.22072e+06	33	163.536	-78.3235
425767	-1.22072e+06	7	160.772	-78.1419
-939233	-1.28572e+06	1	-143.851	-75.4215
295767	-1.28572e+06	98	167.045	-77.9009
360767	-1.28572e+06	58	164.326	-77.7546
425767	-1.28572e+06	80	161.678	-77.5816
2.18077e+06	-1.28572e+06	1	120.522	-67.0017
230767	-1.35072e+06	46	170.305	-77.4368
425767	-1.35072e+06	80	162.504	-77.019
490767	-1.35072e+06	13	160.032	-76.8292
490767	-1.41572e+06	7	160.881	-76.2729
490767	-1.48072e+06	37	161.663	-75.7144
490767	-1.54572e+06	14	162.385	-75.1541
490767	-1.61072e+06	67	163.055	-74.5924
490767	-1.67572e+06	8	163.676	-74.0294
425767	-1.74072e+06	60	166.256	-73.6148
360767	-1.80572e+06	23	168.702	-73.1695
425767	-1.80572e+06	8	166.733	-73.0448
555767	-1.80572e+06	1	162.893	-72.7379
620767	-1.80572e+06	1	161.028	-72.5567
360767	-1.87072e+06	64	169.085	-72.5949
555767	-1.87072e+06	12	163.454	-72.178
1.85577e+06	-1.87072e+06	2	135.23	-66.0872
360767	-1.93572e+06	74	169.443	-72.0205
425767	-1.93572e+06	10	167.595	-71.9043
620767	-1.93572e+06	2	162.219	-71.4478
1.66077e+06	-1.93572e+06	3	139.372	-66.8339
425767	-2.00072e+06	1	167.986	-71.3339
1.33577e+06	-2.00072e+06	2	146.271	-68.1183
1.53077e+06	-2.00072e+06	17	142.58	-67.1116
490767	-2.06572e+06	34	166.636	-70.6376
815767	-2.06572e+06	1	158.451	-69.7635
1.40077e+06	-2.06572e+06	1	145.859	-67.3179
