# Supplementary material for: A snapshot of biodiversity protection in Antarctica
Source: Nat Commun. 2019 Feb 26;10:946. doi: 10.1038/s41467-019-08915-6 (PMC6391489; doi:10.1038/s41467-019-08915-6)
Supplement: Supplementary file 8 — Supplementary Data 5 [file 41467_2019_8915_MOESM8_ESM.xlsx]

## Sheet: ChordateCommonNames
Taxon_ID	CommonName
809	Kelp Gull
1086	Adelie Penguin
1087	Chinstrap Penguin
1088	Gentoo Penguin
25551	Macaroni Penguin
1058	Southern Fulmar
100001	Imperial Shag
59671	South Polar Skua
66972	Cape Petrel
1060	Southern Giant Petrel
1045	Snow Petrel
1034	Wilson's Storm-Petrel
1030	Antarctic Petrel
100000	Emperor Penguin
1064	Antarctic Prion
25546	Antarctic Tern
117890	Brown Skua
1032	Black-Bellied Storm Petrel
110226	Snowy Sheathbill
110225	Antarctic Shag
103014	Emerald Rockcod
25908	Antarctic Fur Seal
797	Arctic Tern
