# Supplementary material for: A snapshot of biodiversity protection in Antarctica
Source: Nat Commun. 2019 Feb 26;10:946. doi: 10.1038/s41467-019-08915-6 (PMC6391489; doi:10.1038/s41467-019-08915-6)
Supplement: Supplementary file 9 — Supplementary Data 6 [file 41467_2019_8915_MOESM9_ESM.xlsx]

## Sheet: ASPADetails
ASPA_No	Tot_Area	Protocol_designation	Biodiversity_designated	Marine	ACBR_ID
101	0.27	C	1	0	16
102	0.85	C	1	0	16
103	2.51	C	1	0	7
104	0.42	B	1	0	NA
105	13.76	C	1	0	9
106	0.53	C	1	0	8
107	4.77	C	1	0	3
108	0.18	C	1	0	3
109	1.35	B	1	0	2
110	0.13	B	1	0	2
111	5.74	C	1	0	2
112	0.71	B	1	0	3
113	0.38	C	1	0	3
114	De-designated		NA	NA	NA
115	1.65	B	1	0	3
116	0.33	C	1	0	9
117	1.26	C	1	0	3
118	De-designated		NA	NA	NA
119	53.68	C	1	0	10
120	0.38	B	1	0	13
121	0.64	C	1	0	9
122	0.71	I	0	0	9
123	410.8	G	1	0	9
124	67.65	C	1	0	9
125	2.45	F	0	0	3
126	92.96	C	1	0	3
127	6.07	E	1	0	7
128	18.38	C	1	0	3
129	0.04	A	1	0	3
130	De-designated		NA	NA	NA
131	1.45	C	1	0	9
132	1.79	B	1	0	3
133	46.36	C	1	0	3
134	18.19	C	1	0	3
135	0.29	C	1	0	7
136	9.68	C	1	0	7
137	136.96	C	1	0	9
138	0.76	C	1	0	9
139	0.62	C	1	0	3
140	2.92	E	1	0	3
141	5.22	B	1	0	5
142	7.61	C	1	0	6
143	20.75	B	1	0	7
144	0.72	E	1	1	NA
145	2.33	E	1	1	NA
146	1	E	1	1	NA
147	102.08	F	0	0	4
148	0.21	F	0	0	1
149	11.22	E	1	0	3
150	1.26	C	1	0	3
151	1.54	C	1	0	3
152	960.63	E	1	1	NA
153	636.57	C	1	1	NA
154	1.92	C	1	0	9
155	0.05	H	0	0	9
156	13.97	I	0	0	9
157	0.04	H	0	0	9
158	0.0001	H	0	0	9
159	0.02	H	0	0	8
160	0.62	C	1	0	7
161	29.41	E	1	1	NA
162	1.05	H	0	0	13
163	4.57	E	1	0	6
164	10.29	C	1	0	16
165	5.51	A	1	0	8
166	0.17	H	0	0	13
167	2.21	C	1	0	7
168	101.7	F	0	0	16
169	17.14	C	1	0	7
170	106.4	C	1	0	4
171	1.04	C	1	0	3
172	421.72	F	0	0	9
173	279.99	C	1	0	8
174	21.31	F	0	0	7
175	0.26	C	1	0	8,9
